# Supplementary material for: Metabolic and proteomic signatures of type 2 diabetes subtypes in an Arab population
Source: Nat Commun. 2022 Nov 19;13:7121. doi: 10.1038/s41467-022-34754-z (PMC9675829; doi:10.1038/s41467-022-34754-z)
Supplement: Supplementary file 6 — Supplementary Dataset 3-21 [file 41467_2022_34754_MOESM6_ESM.xlsx]

## Sheet: Index
Table	Description
SD3	Cluster coordinates in QBB vs ANDIS for the four T2D subtypes.
SD4	T2D-protein associations.
SD5	Metabolite-T2D associations.
SD6	Replication of metabolite-T2D associations in QMDiab.
SD7	Cluster-specific significant proteins.
SD8	Cluster-specific significant metabolites.
SD9	Effect of confounding on cluster-specific proteins.
SD10	Effect of confounding on cluster-specific metabolites.
SD11	Cluster-specific metabolites correlation to diet and microbiome.
SD12	Replication of subgroup-specific proteins in AGES.
SD13	Replication of cluster-specific proteins from the IMI-RHAPSODY study.
SD14	Replication of subgroup-specific proteins in ANDIS.
SD15	Replication of cluster-specific metabolites from the IMI-RHAPSODY study.
SD16	Numbers and percentages for drugs taken by the T2D cases versus controls according to ATC anatomical main groups.
SD17	Number/percentage of drugs taken by ATC therapeutic subgroup for the 420 T2D QBB participants versus 1,735 controls.
SD18	Cluster-specific significant drugs.
SD19	Study demographics for training and testing sets.
SD20	Protein Information.
SD21	Metabolite Information.

## Sheet: SD3
SD3: Cluster coordinates in QBB vs ANDIS for the four T2D subtypes.
Cohort-specific cluster centers are based on standardized data values centered to mean=0 and SD=1.
			QBB								ANDIS
	Females	Cluster	AGE	BMI	HBA1C	HOMA2-B	HOMA2-IR		Females	Cluster	AGE	BMI	HBA1C	HOMA2-B	HOMA2-IR
		SIDD	-0.50056	-0.000118525	1.07794	-0.668795	0.0661279			SIDD	-0.192964	-0.241545	1.87026	-0.974469	0.056469
		SIRD	-1.11615	0.216508	0.0385984	2.58709	2.87565			SIRD	0.321456	0.518906	-0.254848	1.35582	1.18019
		MOD	0.496979	1.16078	-0.236324	0.137061	-0.0478682			MOD	-0.938828	0.668361	-0.300348	-0.0355686	-0.140515
		MARD	0.0254114	-0.417387	-0.628454	0.246912	-0.353901			MARD	0.598059	-0.585426	-0.458276	-0.145527	-0.425489
	Males	Cluster	AGE	BMI	HBA1C	HOMA2-B	HOMA2-IR		Males	Cluster	AGE	BMI	HBA1C	HOMA2-B	HOMA2-IR
		SIDD	-0.415457	-0.428281	1.31396	-0.776921	-0.146485			SIDD	-0.40171	-0.428467	1.52186	-0.983973	-0.163075
		SIRD	0.0960042	0.81173	0.0438685	2.28765	3.87255			SIRD	0.423584	0.539629	-0.390802	1.29059	1.1801
		MOD	0.390886	1.1917	-0.0395364	0.189388	0.309233			MOD	-1.01577	1.03053	-0.0691576	0.157422	0.134392
		MARD	0.0394425	-0.592823	-0.556456	-0.000324429	-0.288478			MARD	0.503103	-0.477668	-0.536758	-0.0900434	-0.423387

## Sheet: SD4
SD4: T2D-protein associations.
QBB association statistics for the association of T2D with proteins in a logistic regression model glm(T2D ~ proteins + age + sex + technical_covariates). Bonferroni level of significance (p<0.05/1,305 = 3.83 x 10-5). Columns J-O contain the replication statistics from the AGES study. The replication status of the 107 common proteins is marked as Bonferroni significant if p<0.05/107 = 4.67 x 10-4.
Protein				QBB					AGES			Replication status
SOMA_SeqID	TargetFullName	EntrezGeneSymbol	UniprotID	Estimate	Std. Error	z value	Pr(>|z|)	N	BETA_AGES	SE_AGES	P_AGES	Concordant Direction	Bonferroni Significant	Replicates?
9216-100_3	Plexin-B2	PLXNB2	O15031	1.20551	0.0945377	12.7516	3.05365e-37	2106	0.592	0.046	3.1e-38	TRUE	TRUE	TRUE
3186-2_2	Complement C2	C2	P06681	1.04421	0.0924113	11.2996	1.31852e-29	2106	0.434	0.045	1e-21	TRUE	TRUE	TRUE
2728-62_2	Laminin	LAMA1 LAMB1 LAMC1	P25391; P07942; P11047	0.926898	0.0851841	10.8811	1.41821e-27	2106	0.302	0.044	5.5e-12	TRUE	TRUE	TRUE
4374-45_2	Growth/differentiation factor 15	GDF15	Q99988	0.924788	0.0862872	10.7176	8.41929e-27	2106	0.605	0.048	3.1e-36	TRUE	TRUE	TRUE
3516-60_2	Stromal cell-derived factor 1	CXCL12	P48061	-0.921587	0.0872967	-10.557	4.71696e-26	2106	-0.248	0.044	1.3e-08	TRUE	TRUE	TRUE
4876-32_1	Coagulation factor IX	F9	P00740	0.94646	0.0906855	10.4367	1.68529e-25	2106	0.27	0.043	3.3e-10	TRUE	TRUE	TRUE
3554-24_1	Adiponectin	ADIPOQ	Q15848	-0.908837	0.0883793	-10.2834	8.37482e-25	2106	-0.548	0.048	9.8e-30	TRUE	TRUE	TRUE
5358-3_3	Osteomodulin	OMD	Q99983	-0.931946	0.0910197	-10.2389	1.32676e-24	2106	-0.418	0.044	4.2e-21	TRUE	TRUE	TRUE
4775-34_3	Gelsolin	GSN	P06396	-0.816053	0.0802017	-10.175	2.56363e-24	2106	-0.561	0.047	2.7e-32	TRUE	TRUE	TRUE
5121-3_2	Semaphorin-6B	SEMA6B	Q9H3T3	0.807452	0.0861621	9.37132	7.16329e-21	2106	0.377	0.045	3.5e-17	TRUE	TRUE	TRUE
5837-49_3	Leukemia inhibitory factor receptor	LIFR	P42702	0.906678	0.0972931	9.31904	1.17402e-20	2106	0.365	0.046	1.1e-15	TRUE	TRUE	TRUE
7638-30_3	Vesicular integral-membrane protein VIP36	LMAN2	Q12907	0.822792	0.08846	9.30129	1.38755e-20	2106	NA	NA	NA	NA	NA	NA
4568-17_2	SLIT and NTRK-like protein 5	SLITRK5	O94991	-0.849956	0.0919144	-9.24726	2.30324e-20	2106	-0.297	0.044	2.1e-11	TRUE	TRUE	TRUE
5307-12_3	Coagulation factor IXab	F9	P00740	0.785013	0.0854842	9.18314	4.18704e-20	2106	0.27	0.043	3.3e-10	TRUE	TRUE	TRUE
3470-1_2	E-selectin	SELE	P16581	0.737888	0.081832	9.0171	1.93133e-19	2106	0.323	0.043	1.1e-13	TRUE	TRUE	TRUE
3727-35_1	Peptide YY	PYY	P10082	0.639737	0.0721901	8.86183	7.87087e-19	2106	0.47	0.044	6.4e-27	TRUE	TRUE	TRUE
3396-54_2	Renin	REN	P00797	0.654708	0.0743938	8.80057	1.36122e-18	2106	0.659	0.047	2.1e-45	TRUE	TRUE	TRUE
3343-1_4	Aminoacylase-1	ACY1	Q03154	0.67637	0.0777262	8.70196	3.26193e-18	2106	0.635	0.045	1.1e-45	TRUE	TRUE	TRUE
4564-2_2	Plexin-C1	PLXNC1	O60486	0.765455	0.0879893	8.6994	3.33632e-18	2106	0.241	0.045	7e-08	TRUE	TRUE	TRUE
4430-44_3	Collectin-11	COLEC11	Q9BWP8	0.675991	0.0778079	8.68794	3.69065e-18	2106	0.351	0.044	1.3e-15	TRUE	TRUE	TRUE
3446-7_2	Interleukin-18 receptor 1	IL18R1	Q13478	0.687554	0.0796048	8.63709	5.76621e-18	2106	0.449	0.045	2.6e-23	TRUE	TRUE	TRUE
5122-92_2	Semaphorin-6A	SEMA6A	Q9H2E6	0.865206	0.101827	8.49682	1.9486e-17	2106	0.564	0.046	4.5e-35	TRUE	TRUE	TRUE
5080-131_3	Transmembrane glycoprotein NMB	GPNMB	Q14956	0.753907	0.0888103	8.48896	2.08501e-17	2106	0.153	0.043	0.00039	TRUE	FALSE	FALSE
2752-62_2	Growth/differentiation factor 5	GDF5	P43026	-0.727464	0.086669	-8.3936	4.71488e-17	2106	NA	NA	NA	NA	NA	NA
2687-2_1	Melanoma-derived growth regulatory protein	MIA	Q16674	-0.75261	0.0904142	-8.32403	8.50242e-17	2106	-0.231	0.045	2.1e-07	TRUE	TRUE	TRUE
2742-68_2	Sialic acid-binding Ig-like lectin 7	SIGLEC7	Q9Y286	0.685885	0.0830645	8.25726	1.49061e-16	2106	0.355	0.043	2.4e-16	TRUE	TRUE	TRUE
4911-49_2	Glutathione S-transferase P	GSTP1	P09211	-0.708545	0.086206	-8.2192	2.0486e-16	2106	NA	NA	NA	NA	NA	NA
5140-56_3	Netrin receptor UNC5D	UNC5D	Q6UXZ4	-0.794695	0.0968594	-8.20462	2.31321e-16	2106	-0.341	0.045	5e-14	TRUE	TRUE	TRUE
5353-89_2	Interleukin-1 receptor antagonist protein	IL1RN	P18510	0.610373	0.0747098	8.16992	3.08589e-16	2106	NA	NA	NA	NA	NA	NA
5105-2_3	Reticulon-4 receptor	RTN4R	Q9BZR6	0.652588	0.0821985	7.93917	2.03537e-15	2106	0.67	0.047	2.4e-45	TRUE	TRUE	TRUE
3415-61_2	Bone sialoprotein 2	IBSP	P21815	-0.650693	0.0837572	-7.7688	7.92337e-15	2106	-0.384	0.044	3.3e-18	TRUE	TRUE	TRUE
9199-6_3	Ubiquitin-conjugating enzyme E2 G2	UBE2G2	P60604	0.574272	0.0743822	7.72056	1.15822e-14	2106	0.376	0.044	7.6e-18	TRUE	TRUE	TRUE
2797-56_2	Apolipoprotein B	APOB	P04114	-0.616179	0.0805264	-7.65188	1.98059e-14	2106	-0.565	0.045	1.4e-36	TRUE	TRUE	TRUE
3220-40_2	Proto-oncogene tyrosine-protein kinase receptor Ret	RET	P07949	0.586466	0.0770416	7.61233	2.69206e-14	2106	0.465	0.045	4.8e-25	TRUE	TRUE	TRUE
4498-62_2	Neural cell adhesion molecule 1; 120 kDa isoform	NCAM1	P13591	-0.72027	0.0951763	-7.56774	3.79765e-14	2106	-0.31	0.045	3.6e-12	TRUE	TRUE	TRUE
13117-232_3	Choline/ethanolamine kinase	CHKB	Q9Y259	0.634963	0.0844398	7.51972	5.48941e-14	2106	NA	NA	NA	NA	NA	NA
3035-80_2	Interleukin-19	IL19	Q9UHD0	0.6219	0.0836817	7.43173	1.0719e-13	2106	0.29	0.043	1.8e-11	TRUE	TRUE	TRUE
3280-49_2	Aggrecan core protein	ACAN	P16112	-0.751934	0.102572	-7.3308	2.28775e-13	2106	-0.318	0.048	3.1e-11	TRUE	TRUE	TRUE
2950-57_2	Insulin-like growth factor-binding protein 4	IGFBP4	P22692	0.576748	0.078962	7.30412	2.79078e-13	2106	0.503	0.045	1.6e-29	TRUE	TRUE	TRUE
4129-72_1	Complement factor B	CFB	P00751	0.620701	0.084986	7.30357	2.80235e-13	2106	0.386	0.043	4.6e-19	TRUE	TRUE	TRUE
4801-13_3	Lactoperoxidase	LPO	P22079	0.534998	0.0734106	7.28776	3.1516e-13	2106	0.286	0.043	2.2e-11	TRUE	TRUE	TRUE
14125-5_3	Apolipoprotein M	APOM	O95445	-0.6102	0.0837634	-7.2848	3.22156e-13	2106	-0.583	0.045	5.9e-39	TRUE	TRUE	TRUE
3634-5_4	Opioid-binding protein/cell adhesion molecule	OPCML	Q14982	0.569003	0.0782319	7.27328	3.50871e-13	2106	NA	NA	NA	NA	NA	NA
4929-55_1	Sex hormone-binding globulin	SHBG	P04278	-0.638285	0.0880287	-7.25088	4.14078e-13	2106	-0.588	0.046	1e-36	TRUE	TRUE	TRUE
5036-50_1	Tumor necrosis factor-inducible gene 6 protein	TNFAIP6	P98066	-0.64753	0.0902464	-7.17514	7.2233e-13	2106	-0.339	0.044	2.4e-14	TRUE	TRUE	TRUE
3336-50_1	Tissue factor pathway inhibitor	TFPI	P10646	0.685838	0.0965055	7.10673	1.18824e-12	2106	0.211	0.044	1.6e-06	TRUE	TRUE	TRUE
5843-60_3	Histone-lysine N-methyltransferase EHMT2	EHMT2	Q96KQ7	-0.574568	0.0808492	-7.10666	1.18887e-12	2106	-0.632	0.045	1.3e-45	TRUE	TRUE	TRUE
3348-49_2	Bone morphogenetic protein 1	BMP1	P13497	0.57467	0.0809261	7.10117	1.23701e-12	2106	0.287	0.047	8.6e-10	TRUE	TRUE	TRUE
2501-51_3	Cadherin-1	CDH1	P12830	0.877907	0.12398	7.08103	1.43092e-12	2106	0.367	0.044	8.1e-17	TRUE	TRUE	TRUE
4962-52_1	Cerebral dopamine neurotrophic factor	CDNF	Q49AH0	-0.565177	0.0800901	-7.05677	1.70421e-12	2106	NA	NA	NA	NA	NA	NA
3362-61_2	Chordin-like protein 1	CHRDL1	Q9BU40	-0.622527	0.0885506	-7.03018	2.06268e-12	2106	-0.295	0.05	3.1e-09	TRUE	TRUE	TRUE
3591-51_3	Cadherin-6	CDH6	P55285	0.6204	0.0885031	7.00992	2.38453e-12	2106	0.233	0.047	7.8e-07	TRUE	TRUE	TRUE
3331-8_1	RGM domain family member B	RGMB	Q6NW40	-0.645583	0.0930164	-6.94053	3.90633e-12	2106	NA	NA	NA	NA	NA	NA
4983-6_1	Endoplasmic reticulum resident protein 29	ERP29	P30040	0.499951	0.0724091	6.90453	5.03687e-12	2106	0.362	0.044	8.2e-17	TRUE	TRUE	TRUE
5108-72_3	Neurogenic locus notch homolog protein 3	NOTCH3	Q9UM47	-0.567128	0.0833922	-6.80073	1.04089e-11	2106	-0.393	0.058	8e-12	TRUE	TRUE	TRUE
3805-16_2	Endothelial cell-specific molecule 1	ESM1	Q9NQ30	-0.58582	0.0867365	-6.75402	1.43801e-11	2106	-0.343	0.043	2.6e-15	TRUE	TRUE	TRUE
5260-80_3	Non-receptor tyrosine-protein kinase TYK2	TYK2	P29597	0.479639	0.072107	6.65176	2.89604e-11	2106	0.453	0.045	6.4e-24	TRUE	TRUE	TRUE
5508-62_3	Cathepsin D	CTSD	P07339	0.571642	0.0860062	6.64652	3.00103e-11	2106	0.406	0.043	2e-21	TRUE	TRUE	TRUE
3644-5_4	Dickkopf-like protein 1	DKKL1	Q9UK85	0.498889	0.0758691	6.57565	4.84399e-11	2106	NA	NA	NA	NA	NA	NA
2567-5_6	Complement factor I	CFI	P05156	0.58187	0.088874	6.54714	5.86505e-11	2106	0.302	0.043	1.8e-12	TRUE	TRUE	TRUE
4125-52_2	Advanced glycosylation end product-specific receptor; soluble	AGER	Q15109	-0.464488	0.0714575	-6.5002	8.02158e-11	2106	-0.191	0.043	8.9e-06	TRUE	TRUE	TRUE
2602-2_2	Angiopoietin-2	ANGPT2	O15123	0.504152	0.0779254	6.46968	9.82115e-11	2106	0.336	0.044	1.7e-14	TRUE	TRUE	TRUE
9213-24_3	Formimidoyltransferase-cyclodeaminase	FTCD	O95954	0.469627	0.0727039	6.45945	1.05087e-10	2106	0.41	0.043	3.5e-21	TRUE	TRUE	TRUE
4152-58_2	Plasma kallikrein	KLKB1	P03952	0.497806	0.077427	6.42936	1.28139e-10	2106	NA	NA	NA	NA	NA	NA
3009-3_2	Transforming growth factor beta receptor type 3	TGFBR3	Q03167	-0.630595	0.0980936	-6.4285	1.28869e-10	2106	-0.327	0.045	6.1e-13	TRUE	TRUE	TRUE
4435-66_2	Ectonucleotide pyrophosphatase/phosphodiesterase family member 7	ENPP7	Q6UWV6	0.461301	0.0722837	6.38181	1.75002e-10	2106	0.285	0.043	2.1e-11	TRUE	TRUE	TRUE
5437-63_3	Fatty acid-binding protein; heart	FABP3	P05413	0.56812	0.0892563	6.36504	1.95238e-10	2106	0.273	0.044	6.5e-10	TRUE	TRUE	TRUE
3461-58_1	Brevican core protein	BCAN	Q96GW7	-0.544436	0.0860384	-6.32783	2.48633e-10	2106	-0.235	0.043	4.1e-08	TRUE	TRUE	TRUE
4971-1_1	Cathepsin Z	CTSZ	Q9UBR2	0.518781	0.0831105	6.24206	4.31844e-10	2106	0.274	0.045	9.4e-10	TRUE	TRUE	TRUE
3457-57_1	Periostin	POSTN	Q15063	-0.547802	0.0878343	-6.23676	4.46734e-10	2106	NA	NA	NA	NA	NA	NA
3303-23_2	Cystatin-M	CST6	Q15828	-0.496804	0.0813601	-6.10624	1.02008e-09	2106	NA	NA	NA	NA	NA	NA
2212-69_1	Tissue-type plasminogen activator	PLAT	P00750	0.495771	0.0812395	6.10259	1.04362e-09	2106	0.355	0.044	1.5e-15	TRUE	TRUE	TRUE
3316-58_1	Heparin cofactor 2	SERPIND1	P05546	0.446611	0.0737456	6.0561	1.39457e-09	2106	0.322	0.044	3.3e-13	TRUE	TRUE	TRUE
3070-1_2	Interleukin-2	IL2	P60568	0.545711	0.0904435	6.03373	1.60218e-09	2106	0.236	0.043	2.7e-08	TRUE	TRUE	TRUE
3041-55_2	C-type mannose receptor 2	MRC2	Q9UBG0	0.52284	0.0867667	6.02581	1.68264e-09	2106	0.209	0.043	1.4e-06	TRUE	TRUE	TRUE
9180-6_3	Interferon gamma receptor 2	IFNGR2	P38484	0.590996	0.0981587	6.02082	1.73536e-09	2106	NA	NA	NA	NA	NA	NA
5339-49_3	Protein S100-A9	S100A9	P06702	0.46875	0.078171	5.99646	2.01661e-09	2106	NA	NA	NA	NA	NA	NA
4866-59_2	BDNF/NT-3 growth factors receptor	NTRK2	Q16620	0.547957	0.0915591	5.98473	2.1675e-09	2106	NA	NA	NA	NA	NA	NA
3232-28_2	Tartrate-resistant acid phosphatase type 5	ACP5	P13686	0.528555	0.0890192	5.93754	2.89333e-09	2106	NA	NA	NA	NA	NA	NA
4292-5_3	Alpha-soluble NSF attachment protein	NAPA	P54920	-1.11782	0.19199	-5.82229	5.80458e-09	2106	NA	NA	NA	NA	NA	NA
3420-21_2	Carbonic anhydrase 13	CA13	Q8N1Q1	-0.686342	0.118226	-5.80532	6.42413e-09	2106	NA	NA	NA	NA	NA	NA
5015-15_1	Platelet-activating factor acetylhydrolase	PLA2G7	Q13093	-0.454923	0.0785405	-5.7922	6.94688e-09	2106	-0.62	0.046	4.9e-41	TRUE	TRUE	TRUE
3890-8_2	L-lactate dehydrogenase B chain	LDHB	P07195	-0.821494	0.142971	-5.74589	9.14403e-09	2106	NA	NA	NA	NA	NA	NA
4546-27_3	Adhesion G protein-coupled receptor E2	ADGRE2	Q9UHX3	0.441243	0.076826	5.74341	9.2791e-09	2106	NA	NA	NA	NA	NA	NA
4157-2_1	Thrombin	F2	P00734	-0.503409	0.0878478	-5.73047	1.00154e-08	2106	-0.2	0.044	4.5e-06	TRUE	TRUE	TRUE
13101-60_3	Sclerostin	SOST	Q9BQB4	0.552573	0.0965663	5.72222	1.05142e-08	2106	0.224	0.05	8.7e-06	TRUE	TRUE	TRUE
14114-18_3	PILR alpha-associated neural protein	PIANP	Q8IYJ0	-0.503984	0.0883693	-5.70316	1.17608e-08	2106	NA	NA	NA	NA	NA	NA
2744-57_2	Immunoglobulin G	IGHG1 IGHG2 IGHG3 IGHG4 IGK@ IGL@	P01857	-0.592527	0.104295	-5.68125	1.33714e-08	2106	-0.217	0.048	5.2e-06	TRUE	TRUE	TRUE
5013-2_1	Chloride intracellular channel protein 1	CLIC1	O00299	-0.898101	0.158229	-5.67595	1.37921e-08	2106	NA	NA	NA	NA	NA	NA
3042-7_2	Myoglobin	MB	P02144	-0.492707	0.0870106	-5.66261	1.49088e-08	2106	NA	NA	NA	NA	NA	NA
4459-68_2	Proprotein convertase subtilisin/kexin type 7	PCSK7	Q16549	0.41533	0.0739698	5.61486	1.96723e-08	2106	NA	NA	NA	NA	NA	NA
2642-4_1	Platelet-activating factor acetylhydrolase IB subunit beta	PAFAH1B2	P68402	-0.705859	0.125752	-5.61312	1.98709e-08	2106	NA	NA	NA	NA	NA	NA
8469-41_3	Insulin-like growth factor-binding protein 2	IGFBP2	P18065	-0.444246	0.079452	-5.59137	2.25281e-08	2106	-0.653	0.051	1.2e-37	TRUE	TRUE	TRUE
4314-12_2	dCTP pyrophosphatase 1	DCTPP1	Q9H773	-0.446583	0.0805188	-5.54632	2.91747e-08	2106	NA	NA	NA	NA	NA	NA
4487-1_1	Fibroblast growth factor 7	FGF7	P21781	-0.494965	0.0894412	-5.53397	3.13061e-08	2106	NA	NA	NA	NA	NA	NA
2686-67_2	Insulin-like growth factor-binding protein 6	IGFBP6	P24592	-0.457149	0.0830999	-5.5012	3.77224e-08	2106	NA	NA	NA	NA	NA	NA
5078-82_3	Ephrin type-B receptor 6	EPHB6	O15197	-0.550112	0.100099	-5.49569	3.89179e-08	2106	NA	NA	NA	NA	NA	NA
2609-59_2	Cystatin-C	CST3	P01034	-0.430536	0.0783908	-5.49217	3.97027e-08	2106	NA	NA	NA	NA	NA	NA
4920-10_1	Lysozyme C	LYZ	P61626	-0.668674	0.12227	-5.46882	4.53034e-08	2106	NA	NA	NA	NA	NA	NA
11514-196_3	CD59 glycoprotein	CD59	P13987	-0.483949	0.0887628	-5.45216	4.97626e-08	2106	NA	NA	NA	NA	NA	NA
4831-4_2	L-Selectin	SELL	P14151	-0.447683	0.0822744	-5.44133	5.2883e-08	2106	NA	NA	NA	NA	NA	NA
3378-49_2	Kallikrein-7	KLK7	P49862	-0.449351	0.0830123	-5.41306	6.19554e-08	2106	-0.195	0.043	7e-06	TRUE	TRUE	TRUE
2982-82_2	Galectin-4	LGALS4	P56470	0.480251	0.0891887	5.38466	7.25802e-08	2106	0.411	0.044	6.3e-21	TRUE	TRUE	TRUE
3179-51_2	Lysosomal protective protein	CTSA	P10619	0.368982	0.0685866	5.3798	7.45693e-08	2106	NA	NA	NA	NA	NA	NA
4337-49_2	C-reactive protein	CRP	P02741	0.458818	0.0852914	5.37942	7.4727e-08	2106	NA	NA	NA	NA	NA	NA
3069-52_3	Immunoglobulin M	IGHM IGJ IGK@ IGL@	P01871	-0.38887	0.0729446	-5.33104	9.76526e-08	2106	-0.209	0.043	1.4e-06	TRUE	TRUE	TRUE
10339-48_3	Gamma-enolase	ENO2	P09104	-0.377951	0.0716008	-5.27858	1.30188e-07	2106	NA	NA	NA	NA	NA	NA
14146-92_3	Histone H3.1	HIST1H3A	P68431	-0.43883	0.0832608	-5.27055	1.36016e-07	2106	NA	NA	NA	NA	NA	NA
4413-3_2	Antileukoproteinase	SLPI	P03973	-0.524609	0.0996555	-5.26423	1.40777e-07	2106	NA	NA	NA	NA	NA	NA
4883-56_2	Insulin	INS	P01308	0.381713	0.0726148	5.25668	1.46679e-07	2106	0.541	0.043	6.7e-36	TRUE	TRUE	TRUE
3028-36_2	Ck-beta-8-1	CCL23	P55773	-0.430548	0.0825791	-5.21376	1.8505e-07	2106	NA	NA	NA	NA	NA	NA
14133-93_3	Interleukin-1 receptor type 2	IL1R2	P27930	0.453143	0.0869913	5.20906	1.898e-07	2106	0.238	0.043	2.6e-08	TRUE	TRUE	TRUE
3057-55_1	WNT1-inducible-signaling pathway protein 1	WISP1	O95388	0.378595	0.0730616	5.18187	2.19677e-07	2106	NA	NA	NA	NA	NA	NA
8474-6_3	Tyrosine-protein kinase transmembrane receptor ROR1	ROR1	Q01973	-0.417744	0.080625	-5.18132	2.20318e-07	2106	NA	NA	NA	NA	NA	NA
5846-24_3	Noggin	NOG	Q13253	-0.436032	0.0845263	-5.15854	2.48882e-07	2106	NA	NA	NA	NA	NA	NA
8458-111_3	Alpha-synuclein	SNCA	P37840	-0.507015	0.0984044	-5.15236	2.57227e-07	2106	-0.25	0.043	4.9e-09	TRUE	TRUE	TRUE
3607-71_1	Dickkopf-related protein 3	DKK3	Q9UBP4	-0.478987	0.0930482	-5.14773	2.63654e-07	2106	-0.22	0.045	1.3e-06	TRUE	TRUE	TRUE
2913-1_2	C-C motif chemokine 23	CCL23	P55773	-0.402193	0.0782652	-5.13885	2.76424e-07	2106	NA	NA	NA	NA	NA	NA
13113-7_3	Osteopontin	SPP1	P10451	-0.434112	0.084728	-5.1236	2.99757e-07	2106	-0.232	0.042	4.3e-08	TRUE	TRUE	TRUE
2813-11_2	Agouti-related protein	AGRP	O00253	-0.454699	0.0897459	-5.06651	4.05169e-07	2106	NA	NA	NA	NA	NA	NA
14157-21_3	14-3-3 protein epsilon	YWHAE	P62258	-0.466062	0.0921092	-5.05989	4.19504e-07	2106	-0.211	0.043	1.2e-06	TRUE	TRUE	TRUE
3854-24_1	Nascent polypeptide-associated complex subunit alpha	NACA	Q13765	-0.654152	0.129539	-5.04986	4.42133e-07	2106	NA	NA	NA	NA	NA	NA
4992-49_1	Granulins	GRN	P28799	0.481118	0.0954099	5.04264	4.59145e-07	2106	NA	NA	NA	NA	NA	NA
5271-5_2	Ras-related C3 botulinum toxin substrate 3	RAC3	P60763	-0.661298	0.131148	-5.04238	4.59783e-07	2106	NA	NA	NA	NA	NA	NA
3520-58_1	Transforming growth factor beta-3	TGFB3	P10600	0.48397	0.0963586	5.02259	5.0978e-07	2106	NA	NA	NA	NA	NA	NA
14116-129_3	Protein S100-A4	S100A4	P26447	-0.357079	0.0711128	-5.0213	5.13218e-07	2106	NA	NA	NA	NA	NA	NA
5028-59_1	Scavenger receptor cysteine-rich type 1 protein M130	CD163	Q86VB7	0.382123	0.0763911	5.00219	5.66827e-07	2106	0.284	0.043	4.1e-11	TRUE	TRUE	TRUE
3169-70_2	Alpha-L-iduronidase	IDUA	P35475	0.347687	0.0695454	4.99942	5.75028e-07	2106	0.205	0.042	1.2e-06	TRUE	TRUE	TRUE
11081-1_3	Glycerol-3-phosphate dehydrogenase [NAD(+)]; cytoplasmic	GPD1	P21695	0.385332	0.0770805	4.99909	5.76027e-07	2106	0.424	0.043	9.7e-23	TRUE	TRUE	TRUE
3317-33_1	Serine protease HTRA2; mitochondrial	HTRA2	O43464	-0.459423	0.0922668	-4.97929	6.38178e-07	2106	NA	NA	NA	NA	NA	NA
4915-64_2	Hemoglobin	HBA1 HBB	P69905; P68871	-0.559317	0.112457	-4.97361	6.57181e-07	2106	-0.386	0.043	1.9e-19	TRUE	TRUE	TRUE
2771-35_2	Insulin-like growth factor-binding protein 1	IGFBP1	P08833	-0.387294	0.0781101	-4.95831	7.11081e-07	2106	-0.072	0.044	0.099	TRUE	FALSE	FALSE
3657-74_3	Calcineurin subunit B type 1	PPP3R1	P63098	0.382175	0.0771653	4.95269	7.31962e-07	2106	NA	NA	NA	NA	NA	NA
3822-54_2	MAP kinase-activated protein kinase 3	MAPKAPK3	Q16644	-0.680431	0.138101	-4.92705	8.34786e-07	2106	NA	NA	NA	NA	NA	NA
2888-49_2	Complement component C7	C7	P10643	0.37478	0.0764418	4.90282	9.44713e-07	2106	0.13	0.044	0.003	TRUE	FALSE	FALSE
5456-59_2	Beta-Ala-His dipeptidase	CNDP1	Q96KN2	0.357936	0.0733552	4.8795	1.06357e-06	2106	0.234	0.044	7.4e-08	TRUE	TRUE	TRUE
4309-59_3	Triosephosphate isomerase	TPI1	P60174	-0.859018	0.176123	-4.87737	1.07507e-06	2106	NA	NA	NA	NA	NA	NA
2630-12_2	Interleukin-1 Receptor accessory protein	IL1RAP	Q9NPH3	-0.420545	0.0863065	-4.87269	1.10089e-06	2106	-0.216	0.044	1.1e-06	TRUE	TRUE	TRUE
2997-8_1	Junctional adhesion molecule B	JAM2	P57087	-0.480619	0.0990997	-4.84986	1.23551e-06	2106	NA	NA	NA	NA	NA	NA
2826-53_2	Ectodysplasin-A; secreted form	EDA	Q92838	-0.495415	0.102359	-4.83996	1.29866e-06	2106	-0.287	0.044	5.7e-11	TRUE	TRUE	TRUE
5000-52_1	Galectin-3-binding protein	LGALS3BP	Q08380	0.355916	0.0736254	4.83415	1.33718e-06	2106	0.481	0.044	3e-28	TRUE	TRUE	TRUE
2580-83_2	Myeloperoxidase	MPO	P05164	0.374041	0.0783644	4.7731	1.81415e-06	2106	NA	NA	NA	NA	NA	NA
2973-15_2	Platelet glycoprotein 4	CD36	P16671	0.452357	0.0949596	4.76368	1.90095e-06	2106	0.302	0.044	6.9e-12	TRUE	TRUE	TRUE
2278-61_4	Metalloproteinase inhibitor 2	TIMP2	P16035	-0.361489	0.0759616	-4.75884	1.94706e-06	2106	NA	NA	NA	NA	NA	NA
5109-24_3	Neuronal cell adhesion molecule	NRCAM	Q92823	0.402927	0.0847057	4.75679	1.96696e-06	2106	NA	NA	NA	NA	NA	NA
4930-21_1	Stanniocalcin-1	STC1	P52823	0.350636	0.0741652	4.72777	2.27002e-06	2106	0.279	0.046	8.5e-10	TRUE	TRUE	TRUE
3616-3_5	N-acetylglucosamine-6-sulfatase	GNS	P15586	0.386221	0.082043	4.70754	2.50721e-06	2106	0.295	0.043	4.6e-12	TRUE	TRUE	TRUE
5115-31_3	Tumor necrosis factor receptor superfamily member 19L	RELT	Q969Z4	-0.403618	0.0860794	-4.6889	2.74674e-06	2106	NA	NA	NA	NA	NA	NA
4829-43_6	14-3-3 protein sigma	SFN	P31947	-0.501345	0.107029	-4.6842	2.8105e-06	2106	0.209	0.046	5.7e-06	TRUE	TRUE	TRUE
4230-1_2	Eukaryotic translation initiation factor 4 gamma 2	EIF4G2	P78344	-0.672166	0.143625	-4.68	2.86874e-06	2106	NA	NA	NA	NA	NA	NA
14156-33_3	14-3-3 protein beta/alpha	YWHAB	P31946	-0.862855	0.184517	-4.67629	2.92118e-06	2106	NA	NA	NA	NA	NA	NA
9207-60_3	Quinone oxidoreductase-like protein 1	CRYZL1	O95825	0.323796	0.0692532	4.67553	2.93192e-06	2106	NA	NA	NA	NA	NA	NA
14136-234_3	Complement component C1q receptor	CD93	Q9NPY3	-0.455966	0.097697	-4.66714	3.05416e-06	2106	NA	NA	NA	NA	NA	NA
11104-13_3	Chitinase-3-like protein 1	CHI3L1	P36222	0.327879	0.0703067	4.66356	3.10785e-06	2106	NA	NA	NA	NA	NA	NA
3212-30_3	Neutral ceramidase	ASAH2	Q9NR71	0.391376	0.083948	4.66212	3.12969e-06	2106	0.227	0.043	1.5e-07	TRUE	TRUE	TRUE
6152-111_3	Cellular tumor antigen p53	TP53	P04637	0.478465	0.102652	4.66106	3.14588e-06	2106	NA	NA	NA	NA	NA	NA
13132-14_3	Semaphorin-5A	SEMA5A	Q13591	0.354113	0.0760457	4.65658	3.21502e-06	2106	NA	NA	NA	NA	NA	NA
2515-14_3	GDNF family receptor alpha-2	GFRA2	O00451	-0.389936	0.0841116	-4.63594	3.55322e-06	2106	NA	NA	NA	NA	NA	NA
2870-29_2	Ras-related C3 botulinum toxin substrate 1	RAC1	P63000	-0.733155	0.158232	-4.63343	3.59662e-06	2106	NA	NA	NA	NA	NA	NA
14131-37_3	Ephrin-B2	EFNB2	P52799	-0.388704	0.084134	-4.62006	3.83629e-06	2106	NA	NA	NA	NA	NA	NA
4154-57_2	P-selectin	SELP	P16109	0.359809	0.0781688	4.60298	4.1649e-06	2106	NA	NA	NA	NA	NA	NA
2948-58_2	Growth hormone receptor	GHR	P10912	0.353371	0.0768097	4.6006	4.21277e-06	2106	0.398	0.045	1.3e-18	TRUE	TRUE	TRUE
3844-2_1	Peptidyl-prolyl cis-trans isomerase A	PPIA	P62937	-0.574286	0.125042	-4.59275	4.37451e-06	2106	NA	NA	NA	NA	NA	NA
3447-64_2	Interleukin-8	CXCL8	P10145	0.454005	0.0991193	4.58039	4.64116e-06	2106	0.199	0.043	4.5e-06	TRUE	TRUE	TRUE
9212-22_3	Cathepsin F	CTSF	Q9UBX1	0.356198	0.0779821	4.56769	4.93121e-06	2106	NA	NA	NA	NA	NA	NA
5225-50_3	Casein kinase II 2-alpha:2-beta heterotetramer	CSNK2A1 CSNK2B	P68400 P67870	-0.650431	0.142433	-4.56658	4.95735e-06	2106	NA	NA	NA	NA	NA	NA
4859-6_1	Bone morphogenetic protein receptor type-1A	BMPR1A	P36894	-0.393371	0.0861946	-4.56375	5.02477e-06	2106	NA	NA	NA	NA	NA	NA
3894-15_2	N-acetyl-D-glucosamine kinase	NAGK	Q9UJ70	-0.425251	0.0932297	-4.56133	5.08314e-06	2106	NA	NA	NA	NA	NA	NA
3676-15_3	Cation-independent mannose-6-phosphate receptor	IGF2R	P11717	0.394966	0.0875602	4.51079	6.45862e-06	2106	NA	NA	NA	NA	NA	NA
4588-1_2	Pancreatic hormone	PPY	P01298	0.330074	0.073185	4.51013	6.47872e-06	2106	0.237	0.044	6.9e-08	TRUE	TRUE	TRUE
3392-68_2	RAC-alpha/beta/gamma serine/threonine-protein kinase	AKT1 AKT2 AKT3	P31749 P31751 Q9Y243	-0.704587	0.156378	-4.50567	6.61643e-06	2106	NA	NA	NA	NA	NA	NA
5018-68_1	Peroxiredoxin-6	PRDX6	P30041	-0.637065	0.141454	-4.50368	6.67863e-06	2106	NA	NA	NA	NA	NA	NA
4306-4_2	Transketolase	TKT	P29401	-0.669584	0.148786	-4.50033	6.78495e-06	2106	NA	NA	NA	NA	NA	NA
3077-66_2	Coagulation factor Xa	F10	P00742	0.337541	0.0751131	4.49378	6.99714e-06	2106	NA	NA	NA	NA	NA	NA
5939-42_3	Tumor necrosis factor ligand superfamily member 12	TNFSF12	O43508	-0.486743	0.109501	-4.44511	8.78488e-06	2106	-0.316	0.042	9.4e-14	TRUE	TRUE	TRUE
3235-50_2	WAP; Kazal; immunoglobulin; Kunitz and NTR domain-containing protein 2	WFIKKN2	Q8TEU8	-0.372453	0.0839295	-4.43769	9.09277e-06	2106	-0.353	0.045	4.2e-15	TRUE	TRUE	TRUE
4500-50_2	Stem cell growth factor-alpha	CLEC11A	Q9Y240	-0.321267	0.0730184	-4.39981	1.08347e-05	2106	NA	NA	NA	NA	NA	NA
4455-89_2	Lactadherin	MFGE8	Q08431	0.420558	0.0956339	4.39758	1.09463e-05	2106	NA	NA	NA	NA	NA	NA
8447-11_3	Appetite-regulating hormone	GHRL	Q9UBU3	-0.437331	0.0997036	-4.38631	1.1529e-05	2106	NA	NA	NA	NA	NA	NA
3508-78_3	C-C motif chemokine 22	CCL22	O00626	-0.300917	0.0686412	-4.38391	1.16567e-05	2106	NA	NA	NA	NA	NA	NA
5864-10_3	Fructose-bisphosphate aldolase A	ALDOA	P04075	-0.502651	0.114856	-4.37634	1.20689e-05	2106	-0.219	0.044	6e-07	TRUE	TRUE	TRUE
5443-62_2	Atrial natriuretic factor	NPPA	P01160	-0.429362	0.0983623	-4.3651	1.27063e-05	2106	NA	NA	NA	NA	NA	NA
3624-3_4	Serine protease 27	PRSS27	Q9BQR3	0.444132	0.101889	4.35898	1.3067e-05	2106	NA	NA	NA	NA	NA	NA
5316-54_3	Prothrombin	F2	P00734	-0.462728	0.10633	-4.35181	1.3502e-05	2106	-0.2	0.044	4.5e-06	TRUE	TRUE	TRUE
5246-64_3	cGMP-dependent 3';5'-cyclic phosphodiesterase	PDE2A	O00408	0.327263	0.0754633	4.33671	1.4463e-05	2106	NA	NA	NA	NA	NA	NA
2714-78_2	Endothelial monocyte-activating polypeptide 2	AIMP1	Q12904	0.353012	0.0815899	4.32666	1.51386e-05	2106	NA	NA	NA	NA	NA	NA
4203-50_2	Cofilin-1	CFL1	P23528	-0.431493	0.100014	-4.31434	1.60079e-05	2106	NA	NA	NA	NA	NA	NA
3405-6_2	Ubiquitin-fold modifier-conjugating enzyme 1	UFC1	Q9Y3C8	-0.530945	0.123219	-4.30895	1.64031e-05	2106	NA	NA	NA	NA	NA	NA
5452-71_3	Asialoglycoprotein receptor 1	ASGR1	P07306	0.373324	0.0867073	4.30556	1.66565e-05	2106	NA	NA	NA	NA	NA	NA
3448-13_2	Insulin receptor	INSR	P06213	0.338307	0.0785941	4.30448	1.67382e-05	2106	NA	NA	NA	NA	NA	NA
2190-55_1	Coagulation Factor XI	F11	P03951	0.314778	0.0731677	4.30215	1.6915e-05	2106	0.229	0.052	1e-05	TRUE	TRUE	TRUE
2381-52_4	Complement C5	C5	P01031	0.341867	0.079543	4.29788	1.72437e-05	2106	NA	NA	NA	NA	NA	NA
3766-51_4	Syntaxin-1A	STX1A	Q16623	0.469972	0.109366	4.29723	1.72945e-05	2106	0.228	0.049	3.6e-06	TRUE	TRUE	TRUE
3194-36_2	Platelet glycoprotein VI	GP6	Q9HCN6	-0.526044	0.122826	-4.28285	1.84517e-05	2106	NA	NA	NA	NA	NA	NA
4891-50_1	Glucagon	GCG	P01275	0.309635	0.072339	4.28034	1.86611e-05	2106	0.472	0.043	2e-27	TRUE	TRUE	TRUE
5491-12_3	Testican-2	SPOCK2	Q92563	0.315748	0.074049	4.26404	2.00763e-05	2106	NA	NA	NA	NA	NA	NA
2848-2_2	Wnt inhibitory factor 1	WIF1	Q9Y5W5	-0.397648	0.0935489	-4.2507	2.13108e-05	2106	NA	NA	NA	NA	NA	NA
3681-87_3	Kallikrein-14	KLK14	Q9P0G3	0.336841	0.0796409	4.2295	2.34206e-05	2106	-0.236	0.043	3.2e-08	TRUE	TRUE	TRUE
4246-40_2	Neural cell adhesion molecule L1	L1CAM	P32004	0.338417	0.0802405	4.21754	2.46985e-05	2106	NA	NA	NA	NA	NA	NA
3905-62_1	Ubiquitin-conjugating enzyme E2 N	UBE2N	P61088	-0.695842	0.165338	-4.2086	2.56954e-05	2106	NA	NA	NA	NA	NA	NA
13118-5_3	SPARC-related modular calcium-binding protein 1	SMOC1	Q9H4F8	-0.404607	0.0963167	-4.2008	2.65972e-05	2106	NA	NA	NA	NA	NA	NA
2731-29_2	NADPH--cytochrome P450 reductase	POR	P16435	0.306246	0.0732694	4.17973	2.91854e-05	2106	0.31	0.044	1.5e-12	TRUE	TRUE	TRUE
9169-14_3	Small ubiquitin-related modifier 3	SUMO3	P55854	-0.760331	0.181936	-4.17912	2.92641e-05	2106	NA	NA	NA	NA	NA	NA
4774-62_3	Protein FAM107B	FAM107B	Q9H098	0.396589	0.0949817	4.17543	2.97426e-05	2106	0.287	0.043	2.6e-11	TRUE	TRUE	TRUE
4491-4_2	Interleukin-5 receptor subunit alpha	IL5RA	Q01344	0.308571	0.0739117	4.17486	2.98164e-05	2106	NA	NA	NA	NA	NA	NA
2754-50_2	Complement C3	C3	P01024	0.286791	0.0687376	4.17226	3.01593e-05	2106	0.418	0.046	4e-20	TRUE	TRUE	TRUE
3868-8_1	Small glutamine-rich tetratricopeptide repeat-containing protein alpha	SGTA	O43765	-0.544656	0.130586	-4.17086	3.03459e-05	2106	NA	NA	NA	NA	NA	NA
3296-92_2	Contactin-2	CNTN2	Q02246	0.301134	0.0723486	4.16226	3.15115e-05	2106	NA	NA	NA	NA	NA	NA
4978-54_2	Drebrin-like protein	DBNL	Q9UJU6	-0.426637	0.10272	-4.15341	3.2756e-05	2106	0.244	0.048	2.8e-07	TRUE	TRUE	TRUE
3182-38_2	Ectonucleoside triphosphate diphosphohydrolase 1	ENTPD1	P49961	0.47516	0.114765	4.1403	3.46854e-05	2106	NA	NA	NA	NA	NA	NA
2961-1_2	Vitamin K-dependent protein C	PROC	P04070	0.30667	0.0741776	4.13427	3.56087e-05	2106	NA	NA	NA	NA	NA	NA
3054-3_2	Haptoglobin	HP	P00738	0.379544	0.0919713	4.12677	3.679e-05	2106	NA	NA	NA	NA	NA	NA
3580-25_8	Alpha-1-antitrypsin	SERPINA1	P01009	-0.360916	0.0875686	-4.12152	3.76377e-05	2106	NA	NA	NA	NA	NA	NA
3486-58_2	Fibroblast growth factor 1	FGF1	P05230	0.406288	0.0986107	4.12012	3.78672e-05	2106	NA	NA	NA	NA	NA	NA

## Sheet: SD5
SD5: Metabolite-T2D associations.
QBB association statistics for the association of T2D with metabolites in a linear regression model lm(Metabolite ~ T2D + age + sex + BMI + technical_covariates). Metabolites that were associated with T2D at Bonferroni level of significance satisfied the following condition: P < 0.05/1,159 = 4.31×10-5.
Metabolite				Metabolite ~ T2D + age + sex + bmi + technical covariates
MetabolonID	Label	SuperPathway	KEGG	Estimate	Std. Error	Pr(>|t|)	N
M48152	glucose	Carbohydrate	C00031	1.09573	0.0549111	2.96675e-81	2097
M20675	1,5-anhydroglucitol (1,5-AG)	Carbohydrate	C07326	-0.902396	0.0572915	6.38352e-53	2101
M48195	fructose	Carbohydrate	C00095	0.928193	0.0592585	2.22774e-52	2096
M48153	mannose	Carbohydrate	C00159	0.899511	0.0577225	6.90426e-52	2094
M62864	mannonate*	Xenobiotics	NA	0.75129	0.055922	1.56465e-39	2094
M57479	sphingomyelin (d18:2/24:2)*	Lipid	NA	-0.733829	0.0595999	1.09485e-33	2098
M53031	methylsuccinoylcarnitine	Amino Acid	NA	0.732455	0.0598917	3.10775e-33	2026
M62104	gamma-glutamylcitrulline*	Peptide	NA	-0.709268	0.0612084	3.85159e-30	2098
M62566	1-carboxyethylphenylalanine	Amino Acid	NA	0.620579	0.0536986	5.40626e-30	2099
M52530	X - 24334	NA	NA	0.783242	0.0688713	1.78794e-28	1149
M587	gluconate	Xenobiotics	C00257	0.653809	0.0586862	4.82485e-28	2087
M52437	sphingomyelin (d18:2/24:1, d18:1/24:2)*	Lipid	NA	-0.67373	0.0617418	5.28221e-27	2099
M57482	sphingomyelin (d18:2/23:1)*	Lipid	NA	-0.652031	0.0601994	1.22254e-26	2099
M46227	fructosyllysine	Amino Acid	NA	0.661181	0.0610845	1.31354e-26	2102
M57477	sphingomyelin (d18:1/22:2, d18:2/22:1, d16:1/24:2)*	Lipid	NA	-0.63897	0.0595586	3.52361e-26	2099
M49592	X - 11315	NA	NA	-0.668741	0.0627107	6.89528e-26	2083
M42582	pyruvate	Carbohydrate	C00022	0.646053	0.0617509	5.23201e-25	2103
M2132	citrulline	Amino Acid	C00327	-0.649966	0.0622135	6.07887e-25	2102
M52483	X - 24295	NA	NA	0.655694	0.0631663	1.28892e-24	1977
M47154	sphingomyelin (d18:2/14:0, d18:1/14:1)*	Lipid	NA	-0.561781	0.0549795	5.92979e-24	2099
M46261	X - 19438	NA	NA	0.591802	0.0625066	7.68248e-21	2017
M46632	X - 14056	NA	NA	0.557909	0.060252	4.90398e-20	2102
M52478	1-(1-enyl-palmitoyl)-2-oleoyl-GPC (P-16:0/18:1)*	Lipid	NA	-0.559512	0.0607143	7.33857e-20	2084
M1498	N6,N6,N6-trimethyllysine	Amino Acid	C03793	-0.514089	0.0562494	1.43634e-19	2102
M52713	1-(1-enyl-palmitoyl)-2-palmitoleoyl-GPC (P-16:0/16:1)*	Lipid	NA	-0.584361	0.0639979	1.62441e-19	1985
M57481	sphingomyelin (d18:1/20:2, d18:2/20:1, d16:1/22:2)*	Lipid	NA	-0.535461	0.0596237	6.01184e-19	2020
M62152	sphingomyelin (d17:1/14:0, d16:1/15:0)*	Lipid	NA	-0.554341	0.0622616	1.15161e-18	2082
M12017	3-methoxytyrosine	Amino Acid	NA	-0.561333	0.0634963	1.97399e-18	2101
M33442	pseudouridine	Nucleotide	C02067	-0.547743	0.0625682	4.13213e-18	2103
M57474	sphingomyelin (d18:2/18:1)*	Lipid	NA	-0.524076	0.0603229	7.29213e-18	2099
M38306	metformin	Xenobiotics	C07151	0.831139	0.0950019	1.85164e-17	649
M46225	pyroglutamine*	Amino Acid	NA	-0.42695	0.0508857	8.77092e-17	2101
M52281	2-hydroxybutyrate/2-hydroxyisobutyrate	Amino Acid	NA	0.510052	0.060917	1.01402e-16	2096
M57480	sphingomyelin (d18:2/21:0, d16:2/23:0)*	Lipid	NA	-0.481499	0.0576914	1.26198e-16	2099
M57483	sphingomyelin (d17:2/16:0, d18:2/15:0)*	Lipid	NA	-0.496429	0.059669	1.57776e-16	2072
M63688	deoxycholic acid 12-sulfate*	Lipid	NA	0.546016	0.0658628	2.07153e-16	1961
M52435	sphingomyelin (d18:2/23:0, d18:1/23:1, d17:1/24:1)*	Lipid	NA	-0.515458	0.062584	3.087e-16	2099
M53010	lactosyl-N-palmitoyl-sphingosine (d18:1/16:0)	Lipid	NA	-0.503506	0.0614829	4.50714e-16	2099
M52682	1-(1-enyl-palmitoyl)-2-linoleoyl-GPC (P-16:0/18:2)*	Lipid	NA	-0.491915	0.0601522	4.94478e-16	2099
M52464	1-palmitoyl-2-arachidonoyl-GPE (16:0/20:4)*	Lipid	NA	0.484677	0.0594285	5.91161e-16	2098
M47153	sphingomyelin (d18:1/24:1, d18:2/24:0)*	Lipid	NA	-0.520404	0.0639072	6.53398e-16	2099
M63899	X - 25948	NA	NA	-0.501242	0.0626285	1.9848e-15	2095
M48491	sphingomyelin (d18:1/20:1, d18:2/20:0)*	Lipid	NA	-0.487748	0.0613606	3.04406e-15	2099
M1126	alanine	Amino Acid	C00041	0.483279	0.0613927	5.54435e-15	2102
M44526	3-methyl-2-oxobutyrate	Amino Acid	C00141	0.464411	0.0592396	7.12599e-15	2103
M52474	1-(1-enyl-palmitoyl)-GPC (P-16:0)*	Lipid	NA	-0.4954	0.0634337	8.97786e-15	2099
M15676	3-methyl-2-oxovalerate	Amino Acid	C00671	0.44082	0.056888	1.4314e-14	2103
M62277	hydroxy-CMPF*	Lipid	NA	-0.46304	0.0599406	1.71872e-14	2103
M52716	1-(1-enyl-palmitoyl)-2-palmitoyl-GPC (P-16:0/16:0)*	Lipid	NA	-0.481104	0.0630494	3.52566e-14	2093
M57453	glycosyl ceramide (d18:2/24:1, d18:1/24:2)*	Lipid	NA	-0.56479	0.0738846	3.59206e-14	1609
M33364	gamma-glutamylthreonine	Peptide	NA	-0.481756	0.0637742	6.25335e-14	2102
M48493	sphingomyelin (d18:1/22:1, d18:2/22:0, d16:1/24:1)*	Lipid	NA	-0.472266	0.0626669	7.15558e-14	2098
M513	creatinine	Amino Acid	C00791	-0.376578	0.0499856	7.28052e-14	2102
M62851	hydroxypalmitoyl sphingomyelin (d18:1/16:0(OH))**	Lipid	NA	-0.471443	0.0625952	7.39983e-14	2099
M2730	gamma-glutamylglutamine	Peptide	C05283	-0.457328	0.0607298	7.45586e-14	2102
M42420	erythronate*	Carbohydrate	NA	0.438874	0.0585862	1.00105e-13	2096
M15772	ribitol	Carbohydrate	C00474	0.481556	0.0642855	1.03068e-13	1951
M2125	taurine	Amino Acid	C00245	-0.356158	0.0475902	1.05508e-13	2102
M62503	6-bromotryptophan	Amino Acid	NA	-0.47352	0.0635179	1.30691e-13	2103
M57463	linoleoylcholine*	Lipid	NA	-0.463741	0.0629552	2.51732e-13	2081
M42459	sphingomyelin (d18:2/16:0, d18:1/16:1)*	Lipid	NA	-0.445305	0.0606681	3.03839e-13	2099
M53	glutamine	Amino Acid	C00064	-0.452065	0.0617768	3.57182e-13	2102
M33949	gamma-glutamylglycine	Peptide	NA	-0.46188	0.0634703	4.79362e-13	2102
M58	glycine	Amino Acid	C00037	-0.443455	0.0611422	5.71098e-13	2102
M19263	1-palmitoyl-2-oleoyl-GPE (16:0/18:1)	Lipid	NA	0.442438	0.0617114	1.0548e-12	2001
M52433	sphingomyelin (d17:1/16:0, d18:1/15:0, d16:1/17:0)*	Lipid	NA	-0.454817	0.0636673	1.24799e-12	2099
M52447	1-stearoyl-2-arachidonoyl-GPE (18:0/20:4)	Lipid	NA	0.416059	0.0588906	2.17756e-12	2097
M62562	1-carboxyethylvaline	Amino Acid	NA	0.463179	0.0657315	2.7027e-12	1621
M46173	aconitate [cis or trans]	Energy	NA	0.429175	0.061043	2.76688e-12	2103
M35631	1-palmitoyl-GPE (16:0)	Lipid	NA	0.4141	0.0598048	5.80635e-12	2099
M53260	oleoylcholine	Lipid	NA	-0.465058	0.0672547	6.39371e-12	1880
M37455	glycerophosphoethanolamine	Lipid	C01233	0.407235	0.0594848	9.92883e-12	2102
M35186	1-arachidonoyl-GPE (20:4n6)*	Lipid	NA	0.411429	0.0607398	1.62566e-11	2097
M37506	palmitoyl sphingomyelin (d18:1/16:0)	Lipid	NA	-0.430089	0.0635676	1.71309e-11	2099
M46707	X - 17653	NA	NA	0.438487	0.064959	1.92163e-11	2024
M62947	N,N,N-trimethyl-alanylproline betaine (TMAP)	Amino Acid	NA	-0.352034	0.0527424	3.16121e-11	2103
M22053	3-hydroxydecanoate	Lipid	NA	0.419375	0.0631548	3.96928e-11	2102
M59	histidine	Amino Acid	C00135	-0.411114	0.0624312	5.7261e-11	2103
M42398	1-stearoyl-GPE (18:0)	Lipid	NA	0.385718	0.0586271	5.95617e-11	2098
M63151	N,N-dimethylalanine	Amino Acid	NA	-0.442698	0.0675084	6.96222e-11	1970
M53013	glycosyl-N-palmitoyl-sphingosine (d18:1/16:0)	Lipid	NA	-0.411049	0.0634003	1.11497e-10	2097
M42449	1-palmitoyl-2-linoleoyl-GPE (16:0/18:2)	Lipid	NA	0.40011	0.0617369	1.13616e-10	2072
M22116	4-methyl-2-oxopentanoate	Amino Acid	C00233	0.371117	0.057564	1.41046e-10	2103
M46144	methyl glucopyranoside (alpha + beta)	Xenobiotics	NA	-0.43347	0.0672722	1.45508e-10	2022
M57687	N,N,N-trimethyl-5-aminovalerate	Amino Acid	NA	0.406067	0.0634056	1.85836e-10	2102
M52446	1-stearoyl-2-linoleoyl-GPE (18:0/18:2)*	Lipid	NA	0.394119	0.0615977	1.93746e-10	2070
M52944	palmitoylcholine	Lipid	NA	-0.407841	0.06394	2.19618e-10	2086
M52434	palmitoyl dihydrosphingomyelin (d18:0/16:0)*	Lipid	NA	-0.392459	0.0619	2.80117e-10	2098
M1303	malate	Energy	C00149	0.403332	0.063798	3.14348e-10	2103
M42448	1-stearoyl-2-oleoyl-GPE (18:0/18:1)	Lipid	NA	0.377474	0.0612078	8.35333e-10	2053
M22001	3-hydroxyoctanoate	Lipid	NA	0.39424	0.064186	9.70749e-10	2103
M36747	deoxycarnitine	Lipid	C01181	-0.334218	0.0550174	1.46983e-09	2102
M36808	dimethylarginine (SDMA + ADMA)	Amino Acid	C03626	-0.376859	0.0624793	1.91139e-09	2102
M62526	lithocholate sulfate (1)	Lipid	NA	0.394702	0.0659651	2.58991e-09	1960
M1566	3-aminoisobutyrate	Nucleotide	C05145	-0.376468	0.0644625	6.03022e-09	2100
M1638	arginine	Amino Acid	C00062	-0.372173	0.0638453	6.42696e-09	2102
M527	lactate	Carbohydrate	C00186	0.35323	0.0607617	7.06168e-09	2097
M46516	X - 21471	NA	NA	0.374349	0.0645338	7.60461e-09	2091
M47642	X - 12101	NA	NA	0.373219	0.0649992	1.07537e-08	2056
M47510	X - 12027	NA	NA	-0.339049	0.0591534	1.14376e-08	2021
M1899	quinolinate	Cofactors and Vitamins	C03722	-0.350539	0.0618885	1.68277e-08	2090
M62952	3,4-dihydroxybutyrate	Lipid	NA	0.346742	0.0613659	1.81927e-08	2093
M62924	3-(3-amino-3-carboxypropyl)uridine*	Nucleotide	NA	-0.359877	0.0636969	1.8323e-08	2032
M1284	threonine	Amino Acid	C00188	-0.355609	0.0630071	1.88677e-08	2102
M53262	dihomo-linolenoyl-choline	Lipid	NA	-0.438845	0.0782632	2.47998e-08	1377
M53263	docosahexaenoylcholine	Lipid	NA	-0.435024	0.0775949	2.49266e-08	1379
M1643	fumarate	Energy	C00122	0.365829	0.0654317	2.55892e-08	2053
M43847	glycerol 3-phosphate	Lipid	C00093	-0.331233	0.0599977	3.79508e-08	2089
M35127	pro-hydroxy-pro	Amino Acid	NA	-0.327494	0.0601446	5.78349e-08	2097
M30460	1-methylhistidine	Amino Acid	C01152	-0.318671	0.058538	5.82404e-08	2100
M46512	X - 21467	NA	NA	0.342372	0.0635667	8.00976e-08	2097
M57595	glycosyl ceramide (d18:1/20:0, d16:1/22:0)*	Lipid	NA	-0.388376	0.0720976	8.19767e-08	1663
M35628	1-oleoyl-GPE (18:1)	Lipid	NA	0.330987	0.0616453	8.78012e-08	2103
M57	glutamate	Amino Acid	C00025	0.274502	0.0511405	8.85827e-08	2102
M53261	arachidonoylcholine	Lipid	NA	-0.346733	0.0648617	1.00227e-07	2020
M1417	kynurenate	Amino Acid	C01717	-0.324228	0.0610821	1.22463e-07	2102
M52465	1-palmitoyl-2-docosahexaenoyl-GPE (16:0/22:6)*	Lipid	NA	0.307541	0.058519	1.62663e-07	2099
M27447	1-linoleoylglycerol (18:2)	Lipid	NA	0.330031	0.0632908	2.02547e-07	2082
M36746	2-hydroxy-3-methylvalerate	Amino Acid	NA	0.285906	0.0548592	2.05494e-07	2103
M41220	2-stearoyl-GPE (18:0)*	Lipid	NA	0.32441	0.0623322	2.13754e-07	2066
M52431	1-palmitoleoylglycerol (16:1)*	Lipid	NA	0.339553	0.06538	2.2903e-07	1854
M15990	glycerophosphorylcholine (GPC)	Lipid	C00670	0.322668	0.0621719	2.30601e-07	2102
M34397	1-arachidonylglycerol (20:4)	Lipid	C13857	0.341666	0.0658298	2.33663e-07	1817
M46390	X - 11308	NA	NA	0.311402	0.0602265	2.5557e-07	2102
M64330	Gliclazide	Xenobiotics	NA	0.696789	0.132774	2.62592e-07	362
M57365	myristoyl dihydrosphingomyelin (d18:0/14:0)*	Lipid	NA	-0.312369	0.0610618	3.41153e-07	2098
M62564	1-carboxyethyltyrosine	Amino Acid	NA	0.409783	0.0803907	4.06533e-07	1077
M42463	sphingomyelin (d18:1/14:0, d16:1/16:0)*	Lipid	NA	-0.316998	0.0625647	4.40103e-07	2099
M48255	arabonate/xylonate	Carbohydrate	NA	0.31441	0.0624617	5.23105e-07	2056
M60	leucine	Amino Acid	NA	0.284865	0.0566921	5.46601e-07	2102
M27710	N-acetylglycine	Amino Acid	NA	-0.301677	0.0602176	5.90388e-07	2102
M61833	5,6-dihydrouridine	Nucleotide	NA	-0.317835	0.0634469	5.92181e-07	2066
M49515	X - 23639	NA	NA	-0.310218	0.0620798	6.3014e-07	2101
M1125	isoleucine	Amino Acid	C00407	0.287171	0.0575045	6.40543e-07	2102
M34396	choline phosphate	Lipid	C00588	0.279752	0.0561347	6.75191e-07	2102
M15716	imidazole lactate	Amino Acid	C05568	-0.309536	0.0621392	6.8301e-07	2102
M47905	X - 12026	NA	NA	-0.308443	0.0619315	6.86448e-07	2097
M31787	3-carboxy-4-methyl-5-propyl-2-furanpropanoate (CMPF)	Lipid	NA	-0.292996	0.0591029	7.72196e-07	2084
M34456	gamma-glutamylisoleucine*	Peptide	NA	0.264755	0.0534217	7.77351e-07	2102
M2734	gamma-glutamyltyrosine	Peptide	NA	-0.288156	0.0585955	9.43511e-07	2101
M35637	cysteinylglycine	Amino Acid	C01419	0.323536	0.0657741	9.46548e-07	1869
M1418	5,6-dihydrothymine	Nucleotide	C00906	-0.310227	0.0634987	1.10962e-06	2092
M20699	erythritol	Xenobiotics	C00503	0.29018	0.059453	1.13719e-06	2069
M1549	3-hydroxyisobutyrate	Amino Acid	C06001	0.311059	0.0639136	1.22495e-06	1949
M63634	X - 25828	NA	NA	-0.299115	0.0617691	1.37586e-06	2101
M4968	alpha-ketobutyrate	Amino Acid	C00109	0.33682	0.0696854	1.46247e-06	1705
M52655	X - 24425	NA	NA	-0.30996	0.0642332	1.49706e-06	2093
M57814	(N(1) + N(8))-acetylspermidine	Amino Acid	NA	-0.304385	0.0642029	2.27866e-06	1977
M62793	tetrahydrocortisol sulfate (1)	Lipid	NA	0.388651	0.0825376	2.7821e-06	1201
M39592	S-methylcysteine	Amino Acid	NA	-0.299287	0.0636976	2.7895e-06	2103
M46356	X - 21312	NA	NA	-0.361712	0.0777944	3.59648e-06	1616
M1505	orotate	Nucleotide	C00295	-0.297234	0.0641473	3.82949e-06	1961
M62716	X - 25419	NA	NA	-0.295582	0.0642091	4.42111e-06	1970
M36600	1-linoleoyl-GPE (18:2)*	Lipid	NA	0.284294	0.0618774	4.59584e-06	2099
M57475	sphingomyelin (d18:1/19:0, d19:1/18:0)*	Lipid	NA	-0.287552	0.0627995	4.94816e-06	2099
M44621	1-(1-enyl-oleoyl)-GPE (P-18:1)*	Lipid	NA	-0.293682	0.0642008	5.05358e-06	2099
M31943	3-hydroxysebacate	Lipid	NA	0.394241	0.0868151	6.18644e-06	1145
M63	cholesterol	Lipid	C00187	-0.290307	0.0642737	6.62857e-06	2099
M46283	X - 15461	NA	NA	0.280849	0.0622801	6.86225e-06	2076
M15506	choline	Lipid	C00114	-0.285224	0.0638881	8.45342e-06	2102
M46620	X - 12462	NA	NA	0.238709	0.0534718	8.46512e-06	2086
M48076	X - 22771	NA	NA	0.283603	0.0636814	8.91398e-06	2007
M1302	methionine	Amino Acid	C00073	-0.273164	0.0613752	9.00564e-06	2103
M62984	palmitoyl-sphingosine-phosphoethanolamine (d18:1/16:0)	Lipid	NA	-0.28472	0.0646482	1.1173e-05	2030
M33937	alpha-hydroxyisovalerate	Amino Acid	NA	0.250315	0.0569233	1.15018e-05	2101
M38637	cinnamoylglycine	Xenobiotics	NA	-0.297405	0.0677641	1.20441e-05	1835
M52470	1-palmitoyl-2-palmitoleoyl-GPC (16:0/16:1)*	Lipid	NA	0.271795	0.061961	1.20858e-05	2099
M37431	N-methylproline	Amino Acid	NA	-0.279391	0.0640799	1.36309e-05	2102
M46142	mannitol/sorbitol	Carbohydrate	C00794	0.268213	0.0617909	1.48819e-05	2096
M49521	X - 23644	NA	NA	-0.277734	0.0640122	1.50071e-05	2101
M46681	X - 16935	NA	NA	0.273726	0.0631413	1.52589e-05	2091
M22132	alpha-hydroxyisocaproate	Amino Acid	C03264	0.236714	0.0546974	1.57729e-05	2103
M61858	ribulonate/xylulonate/lyxonate*	Carbohydrate	NA	0.27718	0.0640812	1.59556e-05	2044
M62918	tetradecadienedioate (C14:2-DC)*	Lipid	NA	-0.306659	0.0710054	1.65764e-05	1730
M52462	1-palmitoyl-2-arachidonoyl-GPC (16:0/20:4n6)	Lipid	NA	0.267385	0.0623195	1.86328e-05	2099
M1494	5-oxoproline	Amino Acid	C01879	-0.266067	0.0623276	2.05224e-05	2103
M62863	3-formylindole	Xenobiotics	C08493	-0.261767	0.0617041	2.30853e-05	2100
M46970	X - 17676	NA	NA	-0.333273	0.0787785	2.48028e-05	1426
M32506	2-linoleoylglycerol (18:2)	Lipid	NA	0.331314	0.0783338	2.50699e-05	1292
M43378	S-methylcysteine sulfoxide	Amino Acid	NA	-0.262868	0.0622396	2.50821e-05	2102
M35651	ectoine	Xenobiotics	C06231	-0.324897	0.0771609	2.69469e-05	1531
M52697	1-oleoyl-2-docosahexaenoyl-GPC (18:1/22:6)*	Lipid	NA	-0.266924	0.0634646	2.71024e-05	2095
M63153	metabolonic lactone sulfate	Partially Characterized Molecules	NA	0.241842	0.0577004	2.88804e-05	2099
M40730	imidazole propionate	Amino Acid	NA	0.273323	0.0652123	2.89783e-05	1951
M35137	N2,N2-dimethylguanosine	Nucleotide	NA	-0.255413	0.0610925	3.02447e-05	2102
M1114	deoxycholate	Lipid	C04483	0.28698	0.0686583	3.06197e-05	1741
M1444	pipecolate	Amino Acid	C00408	0.264142	0.0632848	3.11686e-05	2100
M12129	beta-hydroxyisovalerate	Amino Acid	NA	0.251315	0.0603121	3.21261e-05	2102
M52473	gamma-tocopherol/beta-tocopherol	Cofactors and Vitamins	NA	0.262764	0.0630773	3.22907e-05	2099
M52615	sphingomyelin (d18:1/17:0, d17:1/18:0, d19:1/16:0)	Lipid	NA	-0.266337	0.0643403	3.61815e-05	2099
M62060	hydroxyasparagine**	Amino Acid	C03124	-0.227277	0.0550531	3.79697e-05	2102
M47804	X - 16580	NA	NA	0.265376	0.0645336	4.07091e-05	2085
M40469	N1-Methyl-2-pyridone-5-carboxamide	Cofactors and Vitamins	C05842	-0.257296	0.0626555	4.17027e-05	2102
M47006	X - 21829	NA	NA	0.267386	0.0651672	4.24417e-05	1956

## Sheet: SD6
SD6: Replication of metabolite-T2D associations in QMDiab.
Out of 194 significant metabolite-T2D associations, 175 metabolites were also measured in QMDiab. 41 metabolite-T2D replicated at Bonferroni level of significance(p<0.05/175=2.85 x 10-4) ,while all associations were consistent in directionality.
QBB								QMDIAB
MetabolonID	Label	SuperPathway	KEGG	Estimate	Std. Error	Pr(>|t|)	N	HDF_ID	Label	Estimate	Pr(>|t|)	N	Consistent Direction?	Bonferroni Significant?	Replicated?
M48152	glucose	Carbohydrate	C00031	1.09573	0.0549111	2.96675e-81	2097	HDF48152	glucose [HD4]	1.07315	3.54532e-18	301	TRUE	TRUE	TRUE
M20675	1,5-anhydroglucitol (1,5-AG)	Carbohydrate	C07326	-0.902396	0.0572915	6.38352e-53	2101	HDF20675	1,5-anhydroglucitol (1,5-AG) [HD4]	-1.19157	6.29901e-22	301	TRUE	TRUE	TRUE
M48195	fructose	Carbohydrate	C00095	0.928193	0.0592585	2.22774e-52	2096	HDF48195	fructose [HD4]	0.630755	2.10065e-06	301	TRUE	TRUE	TRUE
M48153	mannose	Carbohydrate	C00159	0.899511	0.0577225	6.90426e-52	2094	HDF48153	mannose [HD4]	1.07176	1.81249e-20	301	TRUE	TRUE	TRUE
M62864	mannonate*	Xenobiotics	NA	0.75129	0.055922	1.56465e-39	2094	HDF62864	mannonate* [HD4]	0.855408	1.17668e-15	301	TRUE	TRUE	TRUE
M57479	sphingomyelin (d18:2/24:2)*	Lipid	NA	-0.733829	0.0595999	1.09485e-33	2098	HDF57479	sphingomyelin (d18:2/24:2)* [HD4]	-0.63697	1.41431e-06	301	TRUE	TRUE	TRUE
M53031	methylsuccinoylcarnitine	Amino Acid	NA	0.732455	0.0598917	3.10775e-33	2026	NA	NA	NA	NA	NA	NA	NA	NA
M62104	gamma-glutamylcitrulline*	Peptide	NA	-0.709268	0.0612084	3.85159e-30	2098	HDF62104	gamma-glutamylcitrulline* [HD4]	-0.614619	1.76511e-06	301	TRUE	TRUE	TRUE
M62566	1-carboxyethylphenylalanine	Amino Acid	NA	0.620579	0.0536986	5.40626e-30	2099	HDF62566	1-carboxyethylphenylalanine [HD4]	0.428541	0.000817156	301	TRUE	FALSE	FALSE
M52530	X - 24334	NA	NA	0.783242	0.0688713	1.78794e-28	1149	NA	NA	NA	NA	NA	NA	NA	NA
M587	gluconate	Xenobiotics	C00257	0.653809	0.0586862	4.82485e-28	2087	HDF587	gluconate [HD4]	0.928875	2.20971e-16	301	TRUE	TRUE	TRUE
M52437	sphingomyelin (d18:2/24:1, d18:1/24:2)*	Lipid	NA	-0.67373	0.0617418	5.28221e-27	2099	HDF52437	sphingomyelin (d18:2/24:1, d18:1/24:2)* [HD4]	-0.587493	1.44015e-05	301	TRUE	TRUE	TRUE
M57482	sphingomyelin (d18:2/23:1)*	Lipid	NA	-0.652031	0.0601994	1.22254e-26	2099	HDF57482	sphingomyelin (d18:2/23:1)* [HD4]	-0.495359	0.0001222	301	TRUE	TRUE	TRUE
M46227	fructosyllysine	Amino Acid	NA	0.661181	0.0610845	1.31354e-26	2102	NA	NA	NA	NA	NA	NA	NA	NA
M57477	sphingomyelin (d18:1/22:2, d18:2/22:1, d16:1/24:2)*	Lipid	NA	-0.63897	0.0595586	3.52361e-26	2099	HDF57477	sphingomyelin (d18:1/22:2, d18:2/22:1, d16:1/24:2)* [HD4]	-0.433596	0.000998831	301	TRUE	FALSE	FALSE
M49592	X - 11315	NA	NA	-0.668741	0.0627107	6.89528e-26	2083	HDF49592	X - 11315 [HD4]	-0.607865	9.12993e-06	290	TRUE	TRUE	TRUE
M42582	pyruvate	Carbohydrate	C00022	0.646053	0.0617509	5.23201e-25	2103	NA	NA	NA	NA	NA	NA	NA	NA
M2132	citrulline	Amino Acid	C00327	-0.649966	0.0622135	6.07887e-25	2102	HDF2132	citrulline [HD4]	-0.639302	1.34208e-06	301	TRUE	TRUE	TRUE
M52483	X - 24295	NA	NA	0.655694	0.0631663	1.28892e-24	1977	HDF52483	X - 24295 [HD4]	0.237971	0.087263	295	TRUE	FALSE	FALSE
M47154	sphingomyelin (d18:2/14:0, d18:1/14:1)*	Lipid	NA	-0.561781	0.0549795	5.92979e-24	2099	HDF47154	sphingomyelin (d18:2/14:0, d18:1/14:1)* [HD4]	-0.411153	0.000678351	301	TRUE	FALSE	FALSE
M46261	X - 19438	NA	NA	0.591802	0.0625066	7.68248e-21	2017	HDF46261	X - 19438 [HD4]	-0.0779531	0.587021	275	TRUE	FALSE	FALSE
M46632	X - 14056	NA	NA	0.557909	0.060252	4.90398e-20	2102	HDF46632	X - 14056 [HD4]	0.110836	0.419681	301	TRUE	FALSE	FALSE
M52478	1-(1-enyl-palmitoyl)-2-oleoyl-GPC (P-16:0/18:1)*	Lipid	NA	-0.559512	0.0607143	7.33857e-20	2084	HDF52478	1-(1-enyl-palmitoyl)-2-oleoyl-GPC (P-16:0/18:1)* [HD4]	-0.319781	0.0163251	301	TRUE	FALSE	FALSE
M1498	N6,N6,N6-trimethyllysine	Amino Acid	C03793	-0.514089	0.0562494	1.43634e-19	2102	HDF1498	N6,N6,N6-trimethyllysine [HD4]	-0.460707	0.000197338	301	TRUE	TRUE	TRUE
M52713	1-(1-enyl-palmitoyl)-2-palmitoleoyl-GPC (P-16:0/16:1)*	Lipid	NA	-0.584361	0.0639979	1.62441e-19	1985	HDF52713	1-(1-enyl-palmitoyl)-2-palmitoleoyl-GPC (P-16:0/16:1)* [HD4]	-0.27968	0.0376259	301	TRUE	FALSE	FALSE
M57481	sphingomyelin (d18:1/20:2, d18:2/20:1, d16:1/22:2)*	Lipid	NA	-0.535461	0.0596237	6.01184e-19	2020	HDF57481	sphingomyelin (d18:1/20:2, d18:2/20:1, d16:1/22:2)* [HD4]	-0.258037	0.0504559	292	TRUE	FALSE	FALSE
M62152	sphingomyelin (d17:1/14:0, d16:1/15:0)*	Lipid	NA	-0.554341	0.0622616	1.15161e-18	2082	HDF62152	sphingomyelin (d17:1/14:0, d16:1/15:0)* [HD4]	-0.409042	0.00176044	299	TRUE	FALSE	FALSE
M12017	3-methoxytyrosine	Amino Acid	NA	-0.561333	0.0634963	1.97399e-18	2101	HDF12017	3-methoxytyrosine [HD4]	-0.577135	6.95686e-06	298	TRUE	TRUE	TRUE
M33442	pseudouridine	Nucleotide	C02067	-0.547743	0.0625682	4.13213e-18	2103	HDF33442	pseudouridine [HD4]	-0.51998	2.73553e-05	301	TRUE	TRUE	TRUE
M57474	sphingomyelin (d18:2/18:1)*	Lipid	NA	-0.524076	0.0603229	7.29213e-18	2099	HDF57474	sphingomyelin (d18:2/18:1)* [HD4]	-0.352643	0.00501378	301	TRUE	FALSE	FALSE
M38306	metformin	Xenobiotics	C07151	0.831139	0.0950019	1.85164e-17	649	HDF38306	metformin [HD4]	1.18915	0.0122349	101	TRUE	FALSE	FALSE
M46225	pyroglutamine*	Amino Acid	NA	-0.42695	0.0508857	8.77092e-17	2101	HDF46225	pyroglutamine* [HD4]	-0.686276	3.34998e-10	301	TRUE	TRUE	TRUE
M52281	2-hydroxybutyrate/2-hydroxyisobutyrate	Amino Acid	NA	0.510052	0.060917	1.01402e-16	2096	HDF52281	2-hydroxybutyrate/2-hydroxyisobutyrate [HD4]	0.56419	1.27328e-05	301	TRUE	TRUE	TRUE
M57480	sphingomyelin (d18:2/21:0, d16:2/23:0)*	Lipid	NA	-0.481499	0.0576914	1.26198e-16	2099	HDF57480	sphingomyelin (d18:2/21:0, d16:2/23:0)* [HD4]	-0.323424	0.00903959	301	TRUE	FALSE	FALSE
M57483	sphingomyelin (d17:2/16:0, d18:2/15:0)*	Lipid	NA	-0.496429	0.059669	1.57776e-16	2072	HDF57483	sphingomyelin (d17:2/16:0, d18:2/15:0)* [HD4]	-0.345972	0.00833877	286	TRUE	FALSE	FALSE
M63688	deoxycholic acid 12-sulfate*	Lipid	NA	0.546016	0.0658628	2.07153e-16	1961	NA	NA	NA	NA	NA	NA	NA	NA
M52435	sphingomyelin (d18:2/23:0, d18:1/23:1, d17:1/24:1)*	Lipid	NA	-0.515458	0.062584	3.087e-16	2099	HDF52435	sphingomyelin (d18:2/23:0, d18:1/23:1, d17:1/24:1)* [HD4]	-0.50242	0.000173851	300	TRUE	TRUE	TRUE
M53010	lactosyl-N-palmitoyl-sphingosine (d18:1/16:0)	Lipid	NA	-0.503506	0.0614829	4.50714e-16	2099	HDF53010	lactosyl-N-palmitoyl-sphingosine (d18:1/16:0) [HD4]	-0.211576	0.109679	301	TRUE	FALSE	FALSE
M52682	1-(1-enyl-palmitoyl)-2-linoleoyl-GPC (P-16:0/18:2)*	Lipid	NA	-0.491915	0.0601522	4.94478e-16	2099	HDF52682	1-(1-enyl-palmitoyl)-2-linoleoyl-GPC (P-16:0/18:2)* [HD4]	-0.43616	0.000665885	301	TRUE	FALSE	FALSE
M52464	1-palmitoyl-2-arachidonoyl-GPE (16:0/20:4)*	Lipid	NA	0.484677	0.0594285	5.91161e-16	2098	HDF52464	1-palmitoyl-2-arachidonoyl-GPE (16:0/20:4)* [HD4]	0.629985	4.71706e-07	301	TRUE	TRUE	TRUE
M47153	sphingomyelin (d18:1/24:1, d18:2/24:0)*	Lipid	NA	-0.520404	0.0639072	6.53398e-16	2099	HDF47153	sphingomyelin (d18:1/24:1, d18:2/24:0)* [HD4]	-0.433242	0.00155852	301	TRUE	FALSE	FALSE
M63899	X - 25948	NA	NA	-0.501242	0.0626285	1.9848e-15	2095	NA	NA	NA	NA	NA	NA	NA	NA
M48491	sphingomyelin (d18:1/20:1, d18:2/20:0)*	Lipid	NA	-0.487748	0.0613606	3.04406e-15	2099	HDF48491	sphingomyelin (d18:1/20:1, d18:2/20:0)* [HD4]	-0.400919	0.00268254	301	TRUE	FALSE	FALSE
M1126	alanine	Amino Acid	C00041	0.483279	0.0613927	5.54435e-15	2102	HDF1126	alanine [HD4]	0.409633	0.00224574	301	TRUE	FALSE	FALSE
M44526	3-methyl-2-oxobutyrate	Amino Acid	C00141	0.464411	0.0592396	7.12599e-15	2103	HDF44526	3-methyl-2-oxobutyrate [HD4]	0.381441	0.00430419	301	TRUE	FALSE	FALSE
M52474	1-(1-enyl-palmitoyl)-GPC (P-16:0)*	Lipid	NA	-0.4954	0.0634337	8.97786e-15	2099	HDF52474	1-(1-enyl-palmitoyl)-GPC (P-16:0)* [HD4]	-0.788757	5.10892e-10	301	TRUE	TRUE	TRUE
M15676	3-methyl-2-oxovalerate	Amino Acid	C00671	0.44082	0.056888	1.4314e-14	2103	HDF15676	3-methyl-2-oxovalerate [HD4]	0.285037	0.0328013	301	TRUE	FALSE	FALSE
M62277	hydroxy-CMPF*	Lipid	NA	-0.46304	0.0599406	1.71872e-14	2103	HDF62277	hydroxy-CMPF* [HD4]	-0.281567	0.0163433	301	TRUE	FALSE	FALSE
M52716	1-(1-enyl-palmitoyl)-2-palmitoyl-GPC (P-16:0/16:0)*	Lipid	NA	-0.481104	0.0630494	3.52566e-14	2093	HDF52716	1-(1-enyl-palmitoyl)-2-palmitoyl-GPC (P-16:0/16:0)* [HD4]	-0.210733	0.112197	301	TRUE	FALSE	FALSE
M57453	glycosyl ceramide (d18:2/24:1, d18:1/24:2)*	Lipid	NA	-0.56479	0.0738846	3.59206e-14	1609	HDF57453	glycosyl ceramide (d18:2/24:1, d18:1/24:2)* [HD4]	-0.636886	1.71859e-06	301	TRUE	TRUE	TRUE
M33364	gamma-glutamylthreonine	Peptide	NA	-0.481756	0.0637742	6.25335e-14	2102	HDF33364	gamma-glutamylthreonine [HD4]	-0.23142	0.0846828	301	TRUE	FALSE	FALSE
M48493	sphingomyelin (d18:1/22:1, d18:2/22:0, d16:1/24:1)*	Lipid	NA	-0.472266	0.0626669	7.15558e-14	2098	HDF48493	sphingomyelin (d18:1/22:1, d18:2/22:0, d16:1/24:1)* [HD4]	-0.384785	0.00425813	301	TRUE	FALSE	FALSE
M513	creatinine	Amino Acid	C00791	-0.376578	0.0499856	7.28052e-14	2102	HDF513	creatinine [HD4]	-0.362321	0.00184045	301	TRUE	FALSE	FALSE
M62851	hydroxypalmitoyl sphingomyelin (d18:1/16:0(OH))**	Lipid	NA	-0.471443	0.0625952	7.39983e-14	2099	HDF62851	hydroxypalmitoyl sphingomyelin (d18:1/16:0(OH))** [HD4]	-0.364217	0.00510267	301	TRUE	FALSE	FALSE
M2730	gamma-glutamylglutamine	Peptide	C05283	-0.457328	0.0607298	7.45586e-14	2102	HDF2730	gamma-glutamylglutamine [HD4]	-0.37823	0.00165521	301	TRUE	FALSE	FALSE
M42420	erythronate*	Carbohydrate	NA	0.438874	0.0585862	1.00105e-13	2096	HDF42420	erythronate* [HD4]	0.0157778	0.888848	301	TRUE	FALSE	FALSE
M15772	ribitol	Carbohydrate	C00474	0.481556	0.0642855	1.03068e-13	1951	HDF15772	ribitol [HD4]	0.371566	0.00426313	301	TRUE	FALSE	FALSE
M2125	taurine	Amino Acid	C00245	-0.356158	0.0475902	1.05508e-13	2102	HDF2125	taurine [HD4]	-0.169552	0.21293	301	TRUE	FALSE	FALSE
M62503	6-bromotryptophan	Amino Acid	NA	-0.47352	0.0635179	1.30691e-13	2103	HDF62503	6-bromotryptophan [HD4]	-0.410182	0.00232889	301	TRUE	FALSE	FALSE
M57463	linoleoylcholine*	Lipid	NA	-0.463741	0.0629552	2.51732e-13	2081	HDF57463	linoleoylcholine* [HD4]	-0.772287	5.69951e-09	301	TRUE	TRUE	TRUE
M42459	sphingomyelin (d18:2/16:0, d18:1/16:1)*	Lipid	NA	-0.445305	0.0606681	3.03839e-13	2099	HDF42459	sphingomyelin (d18:2/16:0, d18:1/16:1)* [HD4]	-0.410513	0.00108095	301	TRUE	FALSE	FALSE
M53	glutamine	Amino Acid	C00064	-0.452065	0.0617768	3.57182e-13	2102	HDF53	glutamine [HD4]	-0.477409	0.000276612	301	TRUE	TRUE	TRUE
M33949	gamma-glutamylglycine	Peptide	NA	-0.46188	0.0634703	4.79362e-13	2102	HDF33949	gamma-glutamylglycine [HD4]	-0.374205	0.00492755	301	TRUE	FALSE	FALSE
M58	glycine	Amino Acid	C00037	-0.443455	0.0611422	5.71098e-13	2102	HDF58	glycine [HD4]	-0.24458	0.0684431	301	TRUE	FALSE	FALSE
M19263	1-palmitoyl-2-oleoyl-GPE (16:0/18:1)	Lipid	NA	0.442438	0.0617114	1.0548e-12	2001	HDF19263	1-palmitoyl-2-oleoyl-GPE (16:0/18:1) [HD4]	0.436362	0.00100117	301	TRUE	FALSE	FALSE
M52433	sphingomyelin (d17:1/16:0, d18:1/15:0, d16:1/17:0)*	Lipid	NA	-0.454817	0.0636673	1.24799e-12	2099	HDF52433	sphingomyelin (d17:1/16:0, d18:1/15:0, d16:1/17:0)* [HD4]	-0.365078	0.00480481	301	TRUE	FALSE	FALSE
M52447	1-stearoyl-2-arachidonoyl-GPE (18:0/20:4)	Lipid	NA	0.416059	0.0588906	2.17756e-12	2097	HDF52447	1-stearoyl-2-arachidonoyl-GPE (18:0/20:4) [HD4]	0.45753	0.000401906	301	TRUE	FALSE	FALSE
M62562	1-carboxyethylvaline	Amino Acid	NA	0.463179	0.0657315	2.7027e-12	1621	HDF62562	1-carboxyethylvaline [HD4]	0.528645	2.40783e-05	288	TRUE	TRUE	TRUE
M46173	aconitate [cis or trans]	Energy	NA	0.429175	0.061043	2.76688e-12	2103	HDF46173	aconitate [cis or trans] [HD4]	0.352812	0.00356699	301	TRUE	FALSE	FALSE
M35631	1-palmitoyl-GPE (16:0)	Lipid	NA	0.4141	0.0598048	5.80635e-12	2099	HDF35631	1-palmitoyl-GPE (16:0) [HD4]	0.0138808	0.916575	301	TRUE	FALSE	FALSE
M53260	oleoylcholine	Lipid	NA	-0.465058	0.0672547	6.39371e-12	1880	HDF53260	oleoylcholine [HD4]	-0.50482	0.000344413	281	TRUE	FALSE	FALSE
M37455	glycerophosphoethanolamine	Lipid	C01233	0.407235	0.0594848	9.92883e-12	2102	HDF37455	glycerophosphoethanolamine [HD4]	-0.58747	1.68669e-05	289	TRUE	TRUE	TRUE
M35186	1-arachidonoyl-GPE (20:4n6)*	Lipid	NA	0.411429	0.0607398	1.62566e-11	2097	HDF35186	1-arachidonoyl-GPE (20:4n6)* [HD4]	0.0169182	0.897161	301	TRUE	FALSE	FALSE
M37506	palmitoyl sphingomyelin (d18:1/16:0)	Lipid	NA	-0.430089	0.0635676	1.71309e-11	2099	HDF37506	palmitoyl sphingomyelin (d18:1/16:0) [HD4]	-0.0587055	0.661845	301	TRUE	FALSE	FALSE
M46707	X - 17653	NA	NA	0.438487	0.064959	1.92163e-11	2024	HDF46707	X - 17653 [HD4]	0.126933	0.332422	301	TRUE	FALSE	FALSE
M62947	N,N,N-trimethyl-alanylproline betaine (TMAP)	Amino Acid	NA	-0.352034	0.0527424	3.16121e-11	2103	HDF62947	N,N,N-trimethyl-alanylproline betaine (TMAP) [HD4]	-0.526391	1.03832e-05	301	TRUE	TRUE	TRUE
M22053	3-hydroxydecanoate	Lipid	NA	0.419375	0.0631548	3.96928e-11	2102	HDF22053	3-hydroxydecanoate [HD4]	0.422368	0.00163735	301	TRUE	FALSE	FALSE
M59	histidine	Amino Acid	C00135	-0.411114	0.0624312	5.7261e-11	2103	HDF59	histidine [HD4]	-0.223655	0.0881479	301	TRUE	FALSE	FALSE
M42398	1-stearoyl-GPE (18:0)	Lipid	NA	0.385718	0.0586271	5.95617e-11	2098	HDF42398	1-stearoyl-GPE (18:0) [HD4]	-0.237331	0.0786341	301	TRUE	FALSE	FALSE
M63151	N,N-dimethylalanine	Amino Acid	NA	-0.442698	0.0675084	6.96222e-11	1970	NA	NA	NA	NA	NA	NA	NA	NA
M53013	glycosyl-N-palmitoyl-sphingosine (d18:1/16:0)	Lipid	NA	-0.411049	0.0634003	1.11497e-10	2097	HDF53013	glycosyl-N-palmitoyl-sphingosine (d18:1/16:0) [HD4]	-0.345786	0.0110346	301	TRUE	FALSE	FALSE
M42449	1-palmitoyl-2-linoleoyl-GPE (16:0/18:2)	Lipid	NA	0.40011	0.0617369	1.13616e-10	2072	HDF42449	1-palmitoyl-2-linoleoyl-GPE (16:0/18:2) [HD4]	0.301831	0.0234253	301	TRUE	FALSE	FALSE
M22116	4-methyl-2-oxopentanoate	Amino Acid	C00233	0.371117	0.057564	1.41046e-10	2103	HDF22116	4-methyl-2-oxopentanoate [HD4]	0.248722	0.060303	301	TRUE	FALSE	FALSE
M46144	methyl glucopyranoside (alpha + beta)	Xenobiotics	NA	-0.43347	0.0672722	1.45508e-10	2022	HDF46144	methyl glucopyranoside (alpha + beta) [HD4]	-0.492228	0.0010208	255	TRUE	FALSE	FALSE
M57687	N,N,N-trimethyl-5-aminovalerate	Amino Acid	NA	0.406067	0.0634056	1.85836e-10	2102	HDF57687	N,N,N-trimethyl-5-aminovalerate [HD4]	0.336303	0.00687916	300	TRUE	FALSE	FALSE
M52446	1-stearoyl-2-linoleoyl-GPE (18:0/18:2)*	Lipid	NA	0.394119	0.0615977	1.93746e-10	2070	HDF52446	1-stearoyl-2-linoleoyl-GPE (18:0/18:2)* [HD4]	0.289958	0.0313087	300	TRUE	FALSE	FALSE
M52944	palmitoylcholine	Lipid	NA	-0.407841	0.06394	2.19618e-10	2086	HDF52944	palmitoylcholine [HD4]	-0.722581	7.40071e-08	300	TRUE	TRUE	TRUE
M52434	palmitoyl dihydrosphingomyelin (d18:0/16:0)*	Lipid	NA	-0.392459	0.0619	2.80117e-10	2098	HDF52434	palmitoyl dihydrosphingomyelin (d18:0/16:0)* [HD4]	-0.257597	0.0575091	301	TRUE	FALSE	FALSE
M1303	malate	Energy	C00149	0.403332	0.063798	3.14348e-10	2103	HDF1303	malate [HD4]	0.351637	0.00770338	301	TRUE	FALSE	FALSE
M42448	1-stearoyl-2-oleoyl-GPE (18:0/18:1)	Lipid	NA	0.377474	0.0612078	8.35333e-10	2053	HDF42448	1-stearoyl-2-oleoyl-GPE (18:0/18:1) [HD4]	0.247174	0.0687462	301	TRUE	FALSE	FALSE
M22001	3-hydroxyoctanoate	Lipid	NA	0.39424	0.064186	9.70749e-10	2103	HDF22001	3-hydroxyoctanoate [HD4]	0.351273	0.0088502	300	TRUE	FALSE	FALSE
M36747	deoxycarnitine	Lipid	C01181	-0.334218	0.0550174	1.46983e-09	2102	HDF36747	deoxycarnitine [HD4]	-0.466572	6.10934e-05	301	TRUE	TRUE	TRUE
M36808	dimethylarginine (SDMA + ADMA)	Amino Acid	C03626	-0.376859	0.0624793	1.91139e-09	2102	HDF36808	dimethylarginine (SDMA + ADMA) [HD4]	-0.418781	0.00161194	301	TRUE	FALSE	FALSE
M62526	lithocholate sulfate (1)	Lipid	NA	0.394702	0.0659651	2.58991e-09	1960	HDF62526	lithocholate sulfate (1) [HD4]	0.147461	0.34704	231	TRUE	FALSE	FALSE
M1566	3-aminoisobutyrate	Nucleotide	C05145	-0.376468	0.0644625	6.03022e-09	2100	HDF1566	3-aminoisobutyrate [HD4]	-0.00766025	0.955037	300	TRUE	FALSE	FALSE
M1638	arginine	Amino Acid	C00062	-0.372173	0.0638453	6.42696e-09	2102	HDF1638	arginine [HD4]	-0.522016	3.79096e-05	301	TRUE	TRUE	TRUE
M527	lactate	Carbohydrate	C00186	0.35323	0.0607617	7.06168e-09	2097	HDF527	lactate [HD4]	0.525917	6.11277e-05	301	TRUE	TRUE	TRUE
M46516	X - 21471	NA	NA	0.374349	0.0645338	7.60461e-09	2091	HDF46516	X - 21471 [HD4]	0.269633	0.0775732	251	TRUE	FALSE	FALSE
M47642	X - 12101	NA	NA	0.373219	0.0649992	1.07537e-08	2056	HDF47642	X - 12101 [HD4]	0.435319	0.000395788	301	TRUE	FALSE	FALSE
M47510	X - 12027	NA	NA	-0.339049	0.0591534	1.14376e-08	2021	NA	NA	NA	NA	NA	NA	NA	NA
M1899	quinolinate	Cofactors and Vitamins	C03722	-0.350539	0.0618885	1.68277e-08	2090	HDF1899	quinolinate [HD4]	-0.197753	0.130643	300	TRUE	FALSE	FALSE
M62952	3,4-dihydroxybutyrate	Lipid	NA	0.346742	0.0613659	1.81927e-08	2093	HDF62952	3,4-dihydroxybutyrate [HD4]	0.0750566	0.552714	301	TRUE	FALSE	FALSE
M62924	3-(3-amino-3-carboxypropyl)uridine*	Nucleotide	NA	-0.359877	0.0636969	1.8323e-08	2032	HDF62924	3-(3-amino-3-carboxypropyl)uridine* [HD4]	-0.337665	0.00815158	280	TRUE	FALSE	FALSE
M1284	threonine	Amino Acid	C00188	-0.355609	0.0630071	1.88677e-08	2102	HDF1284	threonine [HD4]	-0.062775	0.648273	301	TRUE	FALSE	FALSE
M53262	dihomo-linolenoyl-choline	Lipid	NA	-0.438845	0.0782632	2.47998e-08	1377	HDF53262	dihomo-linolenoyl-choline [HD4]	-0.592251	5.88128e-05	254	TRUE	TRUE	TRUE
M53263	docosahexaenoylcholine	Lipid	NA	-0.435024	0.0775949	2.49266e-08	1379	HDF53263	docosahexaenoylcholine [HD4]	-0.539381	0.000112173	260	TRUE	TRUE	TRUE
M1643	fumarate	Energy	C00122	0.365829	0.0654317	2.55892e-08	2053	HDF1643	fumarate [HD4]	0.15891	0.225557	301	TRUE	FALSE	FALSE
M43847	glycerol 3-phosphate	Lipid	C00093	-0.331233	0.0599977	3.79508e-08	2089	HDF43847	glycerol 3-phosphate [HD4]	-0.170085	0.331371	177	TRUE	FALSE	FALSE
M35127	pro-hydroxy-pro	Amino Acid	NA	-0.327494	0.0601446	5.78349e-08	2097	HDF35127	pro-hydroxy-pro [HD4]	-0.432784	0.00164963	300	TRUE	FALSE	FALSE
M30460	1-methylhistidine	Amino Acid	C01152	-0.318671	0.058538	5.82404e-08	2100	HDF30460	1-methylhistidine [HD4]	-0.44062	0.000576468	294	TRUE	FALSE	FALSE
M46512	X - 21467	NA	NA	0.342372	0.0635667	8.00976e-08	2097	HDF46512	X - 21467 [HD4]	0.21041	0.115158	293	TRUE	FALSE	FALSE
M57595	glycosyl ceramide (d18:1/20:0, d16:1/22:0)*	Lipid	NA	-0.388376	0.0720976	8.19767e-08	1663	HDF57595	glycosyl ceramide (d18:1/20:0, d16:1/22:0)* [HD4]	-0.357782	0.00965106	273	TRUE	FALSE	FALSE
M35628	1-oleoyl-GPE (18:1)	Lipid	NA	0.330987	0.0616453	8.78012e-08	2103	HDF35628	1-oleoyl-GPE (18:1) [HD4]	-0.0995669	0.455556	301	TRUE	FALSE	FALSE
M57	glutamate	Amino Acid	C00025	0.274502	0.0511405	8.85827e-08	2102	HDF57	glutamate [HD4]	0.295321	0.0178641	301	TRUE	FALSE	FALSE
M53261	arachidonoylcholine	Lipid	NA	-0.346733	0.0648617	1.00227e-07	2020	HDF53261	arachidonoylcholine [HD4]	-0.650527	2.28944e-06	294	TRUE	TRUE	TRUE
M1417	kynurenate	Amino Acid	C01717	-0.324228	0.0610821	1.22463e-07	2102	HDF1417	kynurenate [HD4]	-0.191926	0.136366	301	TRUE	FALSE	FALSE
M52465	1-palmitoyl-2-docosahexaenoyl-GPE (16:0/22:6)*	Lipid	NA	0.307541	0.058519	1.62663e-07	2099	HDF52465	1-palmitoyl-2-docosahexaenoyl-GPE (16:0/22:6)* [HD4]	0.51414	2.40877e-05	301	TRUE	TRUE	TRUE
M27447	1-linoleoylglycerol (18:2)	Lipid	NA	0.330031	0.0632908	2.02547e-07	2082	HDF27447	1-linoleoylglycerol (18:2) [HD4]	-0.170368	0.208187	301	TRUE	FALSE	FALSE
M36746	2-hydroxy-3-methylvalerate	Amino Acid	NA	0.285906	0.0548592	2.05494e-07	2103	HDF36746	2-hydroxy-3-methylvalerate [HD4]	0.00152632	0.990326	301	TRUE	FALSE	FALSE
M41220	2-stearoyl-GPE (18:0)*	Lipid	NA	0.32441	0.0623322	2.13754e-07	2066	HDF41220	2-stearoyl-GPE (18:0)* [HD4]	-0.191583	0.156127	298	TRUE	FALSE	FALSE
M52431	1-palmitoleoylglycerol (16:1)*	Lipid	NA	0.339553	0.06538	2.2903e-07	1854	HDF52431	1-palmitoleoylglycerol (16:1)* [HD4]	0.0495383	0.715863	283	TRUE	FALSE	FALSE
M15990	glycerophosphorylcholine (GPC)	Lipid	C00670	0.322668	0.0621719	2.30601e-07	2102	HDF15990	glycerophosphorylcholine (GPC) [HD4]	-0.484724	0.000276112	301	TRUE	TRUE	TRUE
M34397	1-arachidonylglycerol (20:4)	Lipid	C13857	0.341666	0.0658298	2.33663e-07	1817	HDF34397	1-arachidonylglycerol (20:4) [HD4]	-0.293751	0.0322602	284	TRUE	FALSE	FALSE
M46390	X - 11308	NA	NA	0.311402	0.0602265	2.5557e-07	2102	HDF46390	X - 11308 [HD4]	0.0118115	0.92538	301	TRUE	FALSE	FALSE
M64330	Gliclazide	Xenobiotics	NA	0.696789	0.132774	2.62592e-07	362	NA	NA	NA	NA	NA	NA	NA	NA
M57365	myristoyl dihydrosphingomyelin (d18:0/14:0)*	Lipid	NA	-0.312369	0.0610618	3.41153e-07	2098	HDF57365	myristoyl dihydrosphingomyelin (d18:0/14:0)* [HD4]	-0.119703	0.348944	301	TRUE	FALSE	FALSE
M62564	1-carboxyethyltyrosine	Amino Acid	NA	0.409783	0.0803907	4.06533e-07	1077	HDF62564	1-carboxyethyltyrosine [HD4]	0.656773	0.00014047	154	TRUE	TRUE	TRUE
M42463	sphingomyelin (d18:1/14:0, d16:1/16:0)*	Lipid	NA	-0.316998	0.0625647	4.40103e-07	2099	HDF42463	sphingomyelin (d18:1/14:0, d16:1/16:0)* [HD4]	-0.0228399	0.857955	301	TRUE	FALSE	FALSE
M48255	arabonate/xylonate	Carbohydrate	NA	0.31441	0.0624617	5.23105e-07	2056	HDF48255	arabonate/xylonate [HD4]	0.208771	0.0722115	301	TRUE	FALSE	FALSE
M60	leucine	Amino Acid	NA	0.284865	0.0566921	5.46601e-07	2102	HDF60	leucine [HD4]	0.189584	0.155247	301	TRUE	FALSE	FALSE
M27710	N-acetylglycine	Amino Acid	NA	-0.301677	0.0602176	5.90388e-07	2102	HDF27710	N-acetylglycine [HD4]	-0.0822373	0.534063	301	TRUE	FALSE	FALSE
M61833	5,6-dihydrouridine	Nucleotide	NA	-0.317835	0.0634469	5.92181e-07	2066	HDF61833	5,6-dihydrouridine [HD4]	-0.452279	0.00035673	301	TRUE	FALSE	FALSE
M49515	X - 23639	NA	NA	-0.310218	0.0620798	6.3014e-07	2101	HDF49515	X - 23639 [HD4]	-0.315565	0.0140427	301	TRUE	FALSE	FALSE
M1125	isoleucine	Amino Acid	C00407	0.287171	0.0575045	6.40543e-07	2102	HDF1125	isoleucine [HD4]	-0.0265413	0.843473	301	TRUE	FALSE	FALSE
M34396	choline phosphate	Lipid	C00588	0.279752	0.0561347	6.75191e-07	2102	HDF34396	choline phosphate [HD4]	-0.193913	0.144313	301	TRUE	FALSE	FALSE
M15716	imidazole lactate	Amino Acid	C05568	-0.309536	0.0621392	6.8301e-07	2102	HDF15716	imidazole lactate [HD4]	-0.278264	0.0240085	301	TRUE	FALSE	FALSE
M47905	X - 12026	NA	NA	-0.308443	0.0619315	6.86448e-07	2097	HDF47905	X - 12026 [HD4]	-0.474901	0.000202468	301	TRUE	TRUE	TRUE
M31787	3-carboxy-4-methyl-5-propyl-2-furanpropanoate (CMPF)	Lipid	NA	-0.292996	0.0591029	7.72196e-07	2084	HDF31787	3-carboxy-4-methyl-5-propyl-2-furanpropanoate (CMPF) [HD4]	-0.19659	0.101266	301	TRUE	FALSE	FALSE
M34456	gamma-glutamylisoleucine*	Peptide	NA	0.264755	0.0534217	7.77351e-07	2102	HDF34456	gamma-glutamylisoleucine* [HD4]	0.0110527	0.929015	301	TRUE	FALSE	FALSE
M2734	gamma-glutamyltyrosine	Peptide	NA	-0.288156	0.0585955	9.43511e-07	2101	HDF2734	gamma-glutamyltyrosine [HD4]	-0.208589	0.134442	273	TRUE	FALSE	FALSE
M35637	cysteinylglycine	Amino Acid	C01419	0.323536	0.0657741	9.46548e-07	1869	HDF35637	cysteinylglycine [HD4]	0.149667	0.261243	298	TRUE	FALSE	FALSE
M1418	5,6-dihydrothymine	Nucleotide	C00906	-0.310227	0.0634987	1.10962e-06	2092	HDF1418	5,6-dihydrothymine [HD4]	-0.274416	0.0446332	298	TRUE	FALSE	FALSE
M20699	erythritol	Xenobiotics	C00503	0.29018	0.059453	1.13719e-06	2069	HDF20699	erythritol [HD4]	0.0178192	0.883579	301	TRUE	FALSE	FALSE
M1549	3-hydroxyisobutyrate	Amino Acid	C06001	0.311059	0.0639136	1.22495e-06	1949	HDF1549	3-hydroxyisobutyrate [HD4]	0.484115	0.000196117	301	TRUE	TRUE	TRUE
M63634	X - 25828	NA	NA	-0.299115	0.0617691	1.37586e-06	2101	NA	NA	NA	NA	NA	NA	NA	NA
M4968	alpha-ketobutyrate	Amino Acid	C00109	0.33682	0.0696854	1.46247e-06	1705	HDF4968	alpha-ketobutyrate [HD4]	0.423008	0.00133686	292	TRUE	FALSE	FALSE
M52655	X - 24425	NA	NA	-0.30996	0.0642332	1.49706e-06	2093	NA	NA	NA	NA	NA	NA	NA	NA
M57814	(N(1) + N(8))-acetylspermidine	Amino Acid	NA	-0.304385	0.0642029	2.27866e-06	1977	HDF57814	(N(1) + N(8))-acetylspermidine [HD4]	-0.199746	0.123365	301	TRUE	FALSE	FALSE
M62793	tetrahydrocortisol sulfate (1)	Lipid	NA	0.388651	0.0825376	2.7821e-06	1201	NA	NA	NA	NA	NA	NA	NA	NA
M39592	S-methylcysteine	Amino Acid	NA	-0.299287	0.0636976	2.7895e-06	2103	HDF39592	S-methylcysteine [HD4]	-0.160087	0.221786	301	TRUE	FALSE	FALSE
M46356	X - 21312	NA	NA	-0.361712	0.0777944	3.59648e-06	1616	NA	NA	NA	NA	NA	NA	NA	NA
M1505	orotate	Nucleotide	C00295	-0.297234	0.0641473	3.82949e-06	1961	HDF1505	orotate [HD4]	-0.380662	0.00414233	301	TRUE	FALSE	FALSE
M62716	X - 25419	NA	NA	-0.295582	0.0642091	4.42111e-06	1970	HDF62716	X - 25419 [HD4]	-0.244624	0.0717964	279	TRUE	FALSE	FALSE
M36600	1-linoleoyl-GPE (18:2)*	Lipid	NA	0.284294	0.0618774	4.59584e-06	2099	HDF36600	1-linoleoyl-GPE (18:2)* [HD4]	-0.396881	0.00323868	301	TRUE	FALSE	FALSE
M57475	sphingomyelin (d18:1/19:0, d19:1/18:0)*	Lipid	NA	-0.287552	0.0627995	4.94816e-06	2099	HDF57475	sphingomyelin (d18:1/19:0, d19:1/18:0)* [HD4]	-0.160377	0.218017	301	TRUE	FALSE	FALSE
M44621	1-(1-enyl-oleoyl)-GPE (P-18:1)*	Lipid	NA	-0.293682	0.0642008	5.05358e-06	2099	HDF44621	1-(1-enyl-oleoyl)-GPE (P-18:1)* [HD4]	-0.211142	0.119862	290	TRUE	FALSE	FALSE
M31943	3-hydroxysebacate	Lipid	NA	0.394241	0.0868151	6.18644e-06	1145	HDF31943	3-hydroxysebacate [HD4]	0.219948	0.308883	105	TRUE	FALSE	FALSE
M63	cholesterol	Lipid	C00187	-0.290307	0.0642737	6.62857e-06	2099	HDF63	cholesterol [HD4]	-0.357703	0.00931586	301	TRUE	FALSE	FALSE
M46283	X - 15461	NA	NA	0.280849	0.0622801	6.86225e-06	2076	HDF46283	X - 15461 [HD4]	-0.111673	0.40623	282	TRUE	FALSE	FALSE
M15506	choline	Lipid	C00114	-0.285224	0.0638881	8.45342e-06	2102	HDF15506	choline [HD4]	0.0292438	0.823493	301	TRUE	FALSE	FALSE
M46620	X - 12462	NA	NA	0.238709	0.0534718	8.46512e-06	2086	HDF46620	X - 12462 [HD4]	0.240718	0.0692831	301	TRUE	FALSE	FALSE
M48076	X - 22771	NA	NA	0.283603	0.0636814	8.91398e-06	2007	HDF48076	X - 22771 [HD4]	0.0791158	0.552287	301	TRUE	FALSE	FALSE
M1302	methionine	Amino Acid	C00073	-0.273164	0.0613752	9.00564e-06	2103	HDF1302	methionine [HD4]	-0.150785	0.257761	301	TRUE	FALSE	FALSE
M62984	palmitoyl-sphingosine-phosphoethanolamine (d18:1/16:0)	Lipid	NA	-0.28472	0.0646482	1.1173e-05	2030	NA	NA	NA	NA	NA	NA	NA	NA
M33937	alpha-hydroxyisovalerate	Amino Acid	NA	0.250315	0.0569233	1.15018e-05	2101	NA	NA	NA	NA	NA	NA	NA	NA
M38637	cinnamoylglycine	Xenobiotics	NA	-0.297405	0.0677641	1.20441e-05	1835	HDF38637	cinnamoylglycine [HD4]	-0.201507	0.186762	225	TRUE	FALSE	FALSE
M52470	1-palmitoyl-2-palmitoleoyl-GPC (16:0/16:1)*	Lipid	NA	0.271795	0.061961	1.20858e-05	2099	HDF52470	1-palmitoyl-2-palmitoleoyl-GPC (16:0/16:1)* [HD4]	0.369186	0.00513125	301	TRUE	FALSE	FALSE
M37431	N-methylproline	Amino Acid	NA	-0.279391	0.0640799	1.36309e-05	2102	HDF37431	N-methylproline [HD4]	-0.429482	0.00138386	300	TRUE	FALSE	FALSE
M46142	mannitol/sorbitol	Carbohydrate	C00794	0.268213	0.0617909	1.48819e-05	2096	HDF46142	mannitol/sorbitol [HD4]	0.330239	0.0108001	301	TRUE	FALSE	FALSE
M49521	X - 23644	NA	NA	-0.277734	0.0640122	1.50071e-05	2101	HDF49521	X - 23644 [HD4]	-0.23605	0.0757846	301	TRUE	FALSE	FALSE
M46681	X - 16935	NA	NA	0.273726	0.0631413	1.52589e-05	2091	HDF46681	X - 16935 [HD4]	0.166928	0.208627	287	TRUE	FALSE	FALSE
M22132	alpha-hydroxyisocaproate	Amino Acid	C03264	0.236714	0.0546974	1.57729e-05	2103	HDF22132	alpha-hydroxyisocaproate [HD4]	0.0489032	0.688907	301	TRUE	FALSE	FALSE
M61858	ribulonate/xylulonate/lyxonate*	Carbohydrate	NA	0.27718	0.0640812	1.59556e-05	2044	HDF61858	ribulonate/xylulonate* [HD4]	0.0777107	0.550355	294	TRUE	FALSE	FALSE
M62918	tetradecadienedioate (C14:2-DC)*	Lipid	NA	-0.306659	0.0710054	1.65764e-05	1730	NA	NA	NA	NA	NA	NA	NA	NA
M52462	1-palmitoyl-2-arachidonoyl-GPC (16:0/20:4n6)	Lipid	NA	0.267385	0.0623195	1.86328e-05	2099	HDF52462	1-palmitoyl-2-arachidonoyl-GPC (16:0/20:4n6) [HD4]	0.332622	0.00805943	301	TRUE	FALSE	FALSE
M1494	5-oxoproline	Amino Acid	C01879	-0.266067	0.0623276	2.05224e-05	2103	HDF1494	5-oxoproline [HD4]	-0.307166	0.0149065	301	TRUE	FALSE	FALSE
M62863	3-formylindole	Xenobiotics	C08493	-0.261767	0.0617041	2.30853e-05	2100	HDF62863	3-formylindole [HD4]	-0.258317	0.0491512	301	TRUE	FALSE	FALSE
M46970	X - 17676	NA	NA	-0.333273	0.0787785	2.48028e-05	1426	HDF46970	X - 17676 [HD4]	-0.782417	1.43344e-08	263	TRUE	TRUE	TRUE
M32506	2-linoleoylglycerol (18:2)	Lipid	NA	0.331314	0.0783338	2.50699e-05	1292	HDF32506	2-linoleoylglycerol (18:2) [HD4]	-0.562262	3.55467e-05	296	TRUE	TRUE	TRUE
M43378	S-methylcysteine sulfoxide	Amino Acid	NA	-0.262868	0.0622396	2.50821e-05	2102	HDF43378	S-methylcysteine sulfoxide [HD4]	-0.158751	0.222892	301	TRUE	FALSE	FALSE
M35651	ectoine	Xenobiotics	C06231	-0.324897	0.0771609	2.69469e-05	1531	HDF35651	ectoine [HD4]	-0.0994672	0.472198	285	TRUE	FALSE	FALSE
M52697	1-oleoyl-2-docosahexaenoyl-GPC (18:1/22:6)*	Lipid	NA	-0.266924	0.0634646	2.71024e-05	2095	HDF52697	1-oleoyl-2-docosahexaenoyl-GPC (18:1/22:6)* [HD4]	-0.228458	0.0873276	301	TRUE	FALSE	FALSE
M63153	metabolonic lactone sulfate	Partially Characterized Molecules	NA	0.241842	0.0577004	2.88804e-05	2099	NA	NA	NA	NA	NA	NA	NA	NA
M40730	imidazole propionate	Amino Acid	NA	0.273323	0.0652123	2.89783e-05	1951	NA	NA	NA	NA	NA	NA	NA	NA
M35137	N2,N2-dimethylguanosine	Nucleotide	NA	-0.255413	0.0610925	3.02447e-05	2102	HDF35137	N2,N2-dimethylguanosine [HD4]	-0.0674064	0.598311	301	TRUE	FALSE	FALSE
M1114	deoxycholate	Lipid	C04483	0.28698	0.0686583	3.06197e-05	1741	HDF1114	deoxycholate [HD4]	-0.148983	0.333694	236	TRUE	FALSE	FALSE
M1444	pipecolate	Amino Acid	C00408	0.264142	0.0632848	3.11686e-05	2100	HDF1444	pipecolate [HD4]	0.588021	1.04714e-05	301	TRUE	TRUE	TRUE
M12129	beta-hydroxyisovalerate	Amino Acid	NA	0.251315	0.0603121	3.21261e-05	2102	HDF12129	beta-hydroxyisovalerate [HD4]	0.198475	0.120801	301	TRUE	FALSE	FALSE
M52473	gamma-tocopherol/beta-tocopherol	Cofactors and Vitamins	NA	0.262764	0.0630773	3.22907e-05	2099	HDF52473	gamma-tocopherol/beta-tocopherol [HD4]	0.159265	0.238659	301	TRUE	FALSE	FALSE
M52615	sphingomyelin (d18:1/17:0, d17:1/18:0, d19:1/16:0)	Lipid	NA	-0.266337	0.0643403	3.61815e-05	2099	HDF52615	sphingomyelin (d18:1/17:0, d17:1/18:0, d19:1/16:0) [HD4]	-0.072047	0.581357	301	TRUE	FALSE	FALSE
M62060	hydroxyasparagine**	Amino Acid	C03124	-0.227277	0.0550531	3.79697e-05	2102	HDF62060	hydroxyasparagine** [HD4]	-0.33516	0.00438925	301	TRUE	FALSE	FALSE
M47804	X - 16580	NA	NA	0.265376	0.0645336	4.07091e-05	2085	HDF47804	X - 16580 [HD4]	0.256993	0.0433755	298	TRUE	FALSE	FALSE
M40469	N1-Methyl-2-pyridone-5-carboxamide	Cofactors and Vitamins	C05842	-0.257296	0.0626555	4.17027e-05	2102	HDF40469	N1-Methyl-2-pyridone-5-carboxamide [HD4]	-0.0828731	0.525318	301	TRUE	FALSE	FALSE
M47006	X - 21829	NA	NA	0.267386	0.0651672	4.24417e-05	1956	NA	NA	NA	NA	NA	NA	NA	NA

## Sheet: SD7
SD7: Cluster-specific significant proteins.
Linear models were used to compute the protein-cluster associations that are significantly different from all other protein-cluster associations at a Bonferroni significance level (p<0.05/1305=3.83E-05). In addition, for a given cluster compared to all other clusters individually, nominal significance (p<0.05) was required. The SIDD cluster has 93 individuals, while the SIRD cluster has 17, the M…
Cluster	TargetFullName	SOMA_SeqID	UniProt	Estimate	StdError	P	Controls_mean	Controls_stddev	Controls_CI_l	Controls_CI_u	Controls_N	SAID_mean	SAID_stddev	SAID_CI_l	SAID_CI_u	SAID_N	SIDD_mean	SIDD_stddev	CI_l	CI_u	SIDD_N	SIRD_mean	SIRD_stddev	CI_l	CI_u	SIRD_N	MOD_mean	MOD_stddev	CI_l	CI_u	MOD_N	MARD_mean	MARD_stddev	CI_l	CI_u	MARD_N
SIDD	Complement C2	3186-2_2	P06681	0.0632457	0.00773987	4.79e-15	3.43074	0.0621981	3.42781	3.43367	1735	3.50271	0.0852709	3.47168	3.53375	29	3.53101	0.0632598	3.51815	3.54387	93	3.48271	0.0530248	3.4575	3.50791	17	3.47318	0.0768225	3.45722	3.48914	89	3.46503	0.060059	3.45618	3.47388	177
SIDD	Antileukoproteinase	4413-3_2	P03973	-0.0572227	0.00889945	3.91e-10	4.48028	0.0725735	4.47686	4.48369	1735	4.40106	0.0895493	4.36846	4.43365	29	4.42979	0.0787783	4.41378	4.4458	93	4.47199	0.0721917	4.43767	4.5063	17	4.47115	0.0787771	4.45479	4.48752	89	4.49118	0.0773773	4.47978	4.50258	177
SIDD	C-C motif chemokine 23	2913-1_2	P55773	-0.0883823	0.0147125	4.48e-09	3.43863	0.123067	3.43284	3.44442	1735	3.35088	0.150235	3.2962	3.40555	29	3.33047	0.111043	3.3079	3.35303	93	3.34637	0.112207	3.29303	3.3997	17	3.41995	0.117282	3.39558	3.44431	89	3.42616	0.130417	3.40695	3.44537	177
SIDD	CD59 glycoprotein	11514-196_3	P13987	-0.0621186	0.0106614	1.22e-08	3.16257	0.0883958	3.15841	3.16673	1735	3.10369	0.0818898	3.07389	3.1335	29	3.11067	0.0958058	3.0912	3.13014	93	3.16337	0.105484	3.11323	3.21351	17	3.16328	0.0793592	3.14679	3.17976	89	3.17548	0.0905334	3.16214	3.18881	177
SIDD	Inhibin beta A chain	2748-3_2	P08476	-0.0812675	0.0145418	4.43e-08	3.49472	0.140624	3.4881	3.50134	1735	3.39722	0.116701	3.35475	3.4397	29	3.44636	0.138424	3.41823	3.4745	93	3.53407	0.099686	3.48669	3.58146	17	3.52277	0.116761	3.49851	3.54703	89	3.53517	0.122264	3.51715	3.55318	177
SIDD	Osteomodulin	5358-3_3	Q99983	-0.101908	0.0183073	4.97e-08	3.84467	0.157547	3.83726	3.85208	1735	3.63179	0.182223	3.56547	3.69812	29	3.60889	0.158554	3.57667	3.64112	93	3.68289	0.108305	3.63141	3.73438	17	3.6766	0.163943	3.64254	3.71066	89	3.73221	0.14451	3.71092	3.7535	177
SIDD	Follistatin-related protein 3	3438-10_2	O95633	-0.0606901	0.0112581	1.25e-07	3.73239	0.0908014	3.72812	3.73666	1735	3.71038	0.127572	3.66395	3.75681	29	3.71296	0.104739	3.69168	3.73425	93	3.75788	0.0945305	3.71295	3.80282	17	3.81679	0.0989321	3.79624	3.83735	89	3.75978	0.0892349	3.74663	3.77293	177
SIDD	SPARC-like protein 1	4467-49_2	Q14515	-0.0646227	0.0123571	2.84e-07	4.06397	0.10288	4.05913	4.06881	1735	4.04802	0.121192	4.00391	4.09212	29	4.01501	0.100339	3.99461	4.0354	93	4.05391	0.0911189	4.0106	4.09723	17	4.10457	0.110815	4.08154	4.12759	89	4.07237	0.101717	4.05738	4.08735	177
SIDD	Fibronectin Fragment 4	3435-53_2	P02751	-0.0472788	0.0100153	3.33e-06	4.86964	0.0930354	4.86526	4.87402	1735	4.85818	0.0719245	4.83201	4.88436	29	4.84469	0.0902407	4.82635	4.86303	93	4.87626	0.0832118	4.8367	4.91582	17	4.88654	0.0785364	4.87022	4.90286	89	4.89906	0.0845221	4.8866	4.91151	177
SIDD	Plasma kallikrein	4152-58_2	P03952	0.0442505	0.00991541	1.07e-05	4.3239	0.0839195	4.31995	4.32785	1735	4.34445	0.0914429	4.31117	4.37773	29	4.3778	0.0921075	4.35908	4.39652	93	4.3032	0.0726521	4.26867	4.33774	17	4.3402	0.0828209	4.32299	4.3574	89	4.33684	0.081862	4.32478	4.3489	177
SIDD	Coagulation Factor XI	2190-55_1	P03951	0.0431057	0.00982554	1.5e-05	3.19275	0.0848141	3.18876	3.19674	1735	3.19529	0.116446	3.15291	3.23767	29	3.24218	0.0781324	3.2263	3.25806	93	3.17819	0.0707952	3.14454	3.21184	17	3.20304	0.0941998	3.18347	3.22261	89	3.20043	0.0788709	3.18881	3.21205	177
SIDD	CD27 antigen	5412-53_3	P26842	0.0536397	0.0124115	1.99e-05	3.76965	0.109644	3.76449	3.77481	1735	3.80053	0.10209	3.76337	3.83768	29	3.81991	0.109806	3.79759	3.84222	93	3.73528	0.0865991	3.69411	3.77645	17	3.7466	0.0949127	3.72688	3.76632	89	3.77651	0.105858	3.76092	3.79211	177
SIDD	72 kDa type IV collagenase	4160-49_1	P08253	-0.0432098	0.0100374	2.14e-05	3.83868	0.0745846	3.83518	3.84219	1735	3.80119	0.090918	3.7681	3.83429	29	3.78117	0.0801175	3.76489	3.79746	93	3.81346	0.0569177	3.78641	3.84052	17	3.79524	0.0878853	3.77698	3.81349	89	3.83813	0.0832308	3.82587	3.85039	177
SIRD	Insulin	4883-56_2	P01308	0.460559	0.0423841	4.43e-24	2.15792	0.194404	2.14878	2.16707	1735	2.18921	0.228629	2.106	2.27242	29	2.177	0.184636	2.13948	2.21453	93	2.65926	0.260039	2.53565	2.78287	17	2.25894	0.168041	2.22403	2.29385	89	2.18957	0.14774	2.16781	2.21134	177
SIRD	Insulin-like growth factor-binding protein 1	2771-35_2	P08833	-0.462475	0.0857309	1.22e-07	2.82532	0.375076	2.80767	2.84297	1735	2.93685	0.370193	2.80212	3.07159	29	2.78103	0.369561	2.70592	2.85614	93	2.23107	0.21018	2.13116	2.33098	17	2.68816	0.341301	2.61725	2.75906	89	2.66752	0.339225	2.61755	2.7175	177
MOD	Leptin	8484-24_3	P41159	0.296105	0.0264487	2.8e-25	3.98839	0.378448	3.97058	4.00619	1735	4.03653	0.334118	3.91492	4.15813	29	3.88749	0.325109	3.82141	3.95356	93	4.21618	0.208905	4.11688	4.31549	17	4.37331	0.205458	4.33063	4.416	89	3.9716	0.273841	3.93126	4.01194	177
MOD	Phospholipase A2; membrane associated	2692-74_2	P14555	0.11149	0.0194355	2e-08	3.4156	0.205063	3.40595	3.42525	1735	3.48565	0.21817	3.40624	3.56505	29	3.44416	0.170779	3.40945	3.47887	93	3.48135	0.226078	3.37388	3.58882	17	3.59618	0.190391	3.55662	3.63573	89	3.41464	0.167668	3.38994	3.43934	177
MOD	Fatty acid-binding protein; heart	5437-63_3	P05413	0.108806	0.0200637	1.06e-07	4.15403	0.202268	4.14451	4.16354	1735	4.23362	0.196065	4.16226	4.30498	29	4.26524	0.188863	4.22686	4.30363	93	4.29749	0.137643	4.23206	4.36292	17	4.41572	0.189126	4.37643	4.45502	89	4.23486	0.179921	4.20835	4.26137	177
MOD	Follistatin-related protein 3	3438-10_2	O95633	0.0571883	0.0119252	2.35e-06	3.73239	0.0908014	3.72812	3.73666	1735	3.71038	0.127572	3.66395	3.75681	29	3.71296	0.104739	3.69168	3.73425	93	3.75788	0.0945305	3.71295	3.80282	17	3.81679	0.0989321	3.79624	3.83735	89	3.75978	0.0892349	3.74663	3.77293	177
MOD	EGF-containing fibulin-like extracellular matrix protein 1	8480-29_3	Q12805	0.0498658	0.0108736	6.18e-06	3.11744	0.076379	3.11384	3.12103	1735	3.16492	0.0843493	3.13423	3.19562	29	3.15591	0.0900797	3.1376	3.17422	93	3.1611	0.0858912	3.12027	3.20193	17	3.20082	0.0950603	3.18107	3.22057	89	3.1307	0.081605	3.11868	3.14273	177
MOD	Leukemia inhibitory factor receptor	5837-49_3	P42702	-0.0461137	0.0109377	3.12e-05	3.64669	0.089432	3.64249	3.6509	1735	3.70662	0.108571	3.66711	3.74614	29	3.70932	0.0922634	3.69056	3.72807	93	3.68441	0.0914246	3.64095	3.72787	17	3.63478	0.0855183	3.61701	3.65255	89	3.67704	0.0838267	3.66469	3.68939	177
MARD	Apolipoprotein M	14125-5_3	O95445	0.128357	0.0157926	6.52e-15	4.04797	0.150866	4.04087	4.05507	1735	3.90799	0.201051	3.83482	3.98117	29	3.89093	0.165762	3.85724	3.92462	93	3.8341	0.129082	3.77274	3.89546	17	3.87219	0.142151	3.84266	3.90172	89	4.00589	0.148815	3.98397	4.02782	177
MARD	Plexin-B2	9216-100_3	O15031	-0.0765769	0.0102213	4.97e-13	3.57874	0.0763123	3.57515	3.58234	1735	3.73568	0.107359	3.69661	3.77476	29	3.75678	0.102145	3.73602	3.77754	93	3.70506	0.138447	3.63925	3.77087	17	3.67206	0.0992223	3.65145	3.69268	89	3.64194	0.0817518	3.6299	3.65398	177
MARD	PILR alpha-associated neural protein	14114-18_3	Q8IYJ0	0.0961119	0.01303	1.06e-12	3.65876	0.123944	3.65293	3.66459	1735	3.54737	0.12216	3.50291	3.59183	29	3.5588	0.130991	3.53218	3.58542	93	3.52519	0.134995	3.46102	3.58936	17	3.55315	0.119783	3.52827	3.57804	89	3.64845	0.122859	3.63035	3.66655	177
MARD	Netrin receptor UNC5D	5140-56_3	Q6UXZ4	0.0890833	0.0126671	9.73e-12	3.73411	0.123973	3.72827	3.73994	1735	3.63763	0.136793	3.58784	3.68742	29	3.62015	0.124573	3.59483	3.64546	93	3.56393	0.0913797	3.52049	3.60737	17	3.60852	0.127732	3.58198	3.63505	89	3.6929	0.121651	3.67498	3.71082	177
MARD	Trypsin-1	3049-61_2	P07477	0.12432	0.0178741	1.58e-11	3.82794	0.138241	3.82144	3.83444	1735	3.73957	0.400638	3.59376	3.88539	29	3.73943	0.190732	3.70066	3.77819	93	3.80133	0.199772	3.70637	3.8963	17	3.7932	0.152967	3.76142	3.82498	89	3.89304	0.163767	3.86891	3.91716	177
MARD	Neural cell adhesion molecule 1; 120 kDa isoform	4498-62_2	P13591	0.0628445	0.00903663	1.59e-11	4.01858	0.0901238	4.01434	4.02282	1735	3.95574	0.0658869	3.93176	3.97972	29	3.94473	0.0882973	3.92678	3.96267	93	3.94288	0.0661052	3.91146	3.97431	17	3.92741	0.0997422	3.90669	3.94813	89	4.00581	0.0849133	3.9933	4.01832	177
MARD	Melanoma-derived growth regulatory protein	2687-2_1	Q16674	0.0692397	0.0102359	5.19e-11	3.51987	0.0950095	3.5154	3.52434	1735	3.41912	0.111001	3.37872	3.45952	29	3.40579	0.101065	3.38525	3.42633	93	3.44012	0.107346	3.38909	3.49115	17	3.44852	0.0988819	3.42798	3.46906	89	3.49824	0.0927829	3.48457	3.51191	177
MARD	SLIT and NTRK-like protein 5	4568-17_2	O94991	0.071909	0.0113133	6.04e-10	3.26912	0.121569	3.2634	3.27484	1735	3.17466	0.111894	3.13394	3.21538	29	3.14299	0.126486	3.11729	3.1687	93	3.16625	0.0832929	3.12666	3.20584	17	3.19643	0.111599	3.17324	3.21961	89	3.23008	0.107615	3.21422	3.24593	177
MARD	Cystatin-M	3303-23_2	Q15828	0.0880123	0.0140607	1.06e-09	3.97507	0.124323	3.96922	3.98092	1735	3.80562	0.184174	3.73859	3.87265	29	3.84354	0.150319	3.81299	3.87409	93	3.8829	0.159843	3.80691	3.95888	17	3.84748	0.123898	3.82174	3.87322	89	3.94805	0.139563	3.92749	3.96861	177
MARD	Protein S100-A9	5339-49_3	P06702	-0.0822848	0.0140348	1e-08	3.42954	0.173162	3.42139	3.43769	1735	3.47971	0.144867	3.42699	3.53244	29	3.52809	0.12212	3.50327	3.5529	93	3.58386	0.15553	3.50993	3.65779	17	3.52076	0.138747	3.49193	3.54958	89	3.44899	0.135509	3.42903	3.46896	177
MARD	Kallikrein-7	3378-49_2	P49862	0.0810617	0.013936	1.29e-08	3.28904	0.146641	3.28214	3.29594	1735	3.16587	0.205012	3.09126	3.24049	29	3.14809	0.140906	3.11945	3.17673	93	3.15992	0.140202	3.09328	3.22657	17	3.15135	0.139819	3.1223	3.1804	89	3.23262	0.125595	3.21411	3.25112	177
MARD	Brevican core protein	3461-58_1	Q96GW7	0.0638773	0.0110073	1.39e-08	3.2036	0.120388	3.19793	3.20926	1735	3.13073	0.118717	3.08752	3.17393	29	3.11282	0.0998592	3.09253	3.13312	93	3.08484	0.0742053	3.04957	3.12012	17	3.06035	0.101747	3.03921	3.08149	89	3.15006	0.109245	3.13396	3.16615	177
MARD	Osteomodulin	5358-3_3	Q99983	0.0916152	0.0159353	1.87e-08	3.84467	0.157547	3.83726	3.85208	1735	3.63179	0.182223	3.56547	3.69812	29	3.60889	0.158554	3.57667	3.64112	93	3.68289	0.108305	3.63141	3.73438	17	3.6766	0.163943	3.64254	3.71066	89	3.73221	0.14451	3.71092	3.7535	177
MARD	Agouti-related protein	2813-11_2	O00253	0.0659865	0.011651	2.96e-08	3.28263	0.131946	3.27642	3.28883	1735	3.17462	0.185956	3.10694	3.2423	29	3.15987	0.10524	3.13849	3.18126	93	3.16317	0.0950519	3.11799	3.20836	17	3.1502	0.111718	3.12699	3.17341	89	3.22258	0.116127	3.20547	3.23969	177
MARD	Bone morphogenetic protein receptor type-1A	4859-6_1	P36894	0.064733	0.0118761	9.14e-08	2.86193	0.139578	2.85536	2.8685	1735	2.81086	0.0931723	2.77695	2.84477	29	2.82015	0.111366	2.79751	2.84278	93	2.78667	0.0841802	2.74665	2.82668	17	2.78914	0.106004	2.76712	2.81116	89	2.86353	0.121896	2.84557	2.88149	177
MARD	Transforming growth factor-beta-induced protein ig-h3	3283-21_1	Q15582	0.044726	0.00829122	1.22e-07	4.53446	0.0863277	4.5304	4.53853	1735	4.48967	0.0661291	4.4656	4.51374	29	4.49585	0.0900875	4.47754	4.51416	93	4.52512	0.0654738	4.49399	4.55624	17	4.52515	0.0751997	4.50953	4.54078	89	4.56082	0.0784113	4.54926	4.57237	177
MARD	Dickkopf-related protein 3	3607-71_1	Q9UBP4	0.0565234	0.0104879	1.26e-07	3.65154	0.0999235	3.64684	3.65624	1735	3.66296	0.136098	3.61342	3.71249	29	3.6212	0.0927317	3.60235	3.64004	93	3.61248	0.113126	3.55871	3.66626	17	3.61693	0.0985626	3.59645	3.6374	89	3.67671	0.104372	3.66134	3.69209	177
MARD	NT-3 growth factor receptor	2658-27_1	Q16288	0.0477086	0.0100539	2.97e-06	3.61702	0.095551	3.61253	3.62152	1735	3.59736	0.0987722	3.56141	3.63331	29	3.59919	0.0920203	3.58049	3.61789	93	3.5548	0.0849959	3.51439	3.5952	17	3.56037	0.0859854	3.54251	3.57824	89	3.62732	0.102251	3.61225	3.64238	177
MARD	Ectodysplasin-A; secreted form	2826-53_2	Q92838	0.0560771	0.0118621	3.23e-06	3.22096	0.120889	3.21527	3.22665	1735	3.15134	0.090732	3.11832	3.18436	29	3.15386	0.112124	3.13108	3.17665	93	3.15769	0.056132	3.13101	3.18438	17	3.1706	0.0788674	3.15422	3.18699	89	3.21608	0.131681	3.19668	3.23548	177
MARD	Superoxide dismutase [Mn]; mitochondrial	5008-51_1	P04179	0.0502214	0.0106796	3.62e-06	4.66667	0.0957515	4.66217	4.67118	1735	4.61237	0.110944	4.57199	4.65275	29	4.61275	0.101302	4.59216	4.63334	93	4.60961	0.0908928	4.56641	4.65282	17	4.61583	0.0921029	4.59669	4.63496	89	4.66059	0.109847	4.64441	4.67677	177
MARD	Apolipoprotein B	2797-56_2	P04114	0.0879707	0.0189306	4.68e-06	3.94912	0.175595	3.94086	3.95738	1735	3.78605	0.178317	3.72115	3.85095	29	3.80938	0.170628	3.77471	3.84406	93	3.82058	0.0993432	3.77336	3.86781	17	3.82042	0.182286	3.78255	3.85829	89	3.90995	0.194578	3.88128	3.93861	177
MARD	Cathepsin D	5508-62_3	P07339	-0.0785242	0.0174395	8.98e-06	2.81352	0.190421	2.80456	2.82248	1735	2.92912	0.173207	2.86608	2.99216	29	2.94845	0.225856	2.90255	2.99435	93	2.91018	0.129188	2.84877	2.97159	17	2.87935	0.151094	2.84796	2.91074	89	2.83849	0.135595	2.81851	2.85846	177
MARD	RGM domain family member B	3331-8_1	Q6NW40	0.0346457	0.00776657	1.08e-05	3.28637	0.0723828	3.28296	3.28978	1735	3.23141	0.0870209	3.19974	3.26308	29	3.23004	0.0809963	3.21357	3.2465	93	3.23597	0.0672931	3.20399	3.26796	17	3.24237	0.0744194	3.22691	3.25783	89	3.27271	0.0717955	3.26213	3.28328	177
MARD	Interleukin-1 Receptor accessory protein	2630-12_2	Q9NPH3	0.062434	0.0140072	1.1e-05	4.44322	0.135763	4.43683	4.4496	1735	4.3848	0.10843	4.34534	4.42426	29	4.36526	0.138096	4.33719	4.39333	93	4.3127	0.132599	4.24967	4.37573	17	4.34684	0.138587	4.31805	4.37563	89	4.41006	0.131261	4.39072	4.4294	177
MARD	Wnt inhibitory factor 1	2848-2_2	Q9Y5W5	0.0420011	0.00963513	1.69e-05	3.55033	0.0959982	3.54581	3.55484	1735	3.4958	0.172109	3.43316	3.55844	29	3.47613	0.085012	3.45885	3.49341	93	3.4441	0.0625956	3.41434	3.47385	17	3.48647	0.084356	3.46895	3.504	89	3.52205	0.101381	3.50711	3.53699	177
MARD	Brother of CDO	4328-2_2	Q9BWV1	0.0451446	0.0106248	2.72e-05	3.17377	0.101575	3.16899	3.17855	1735	3.1622	0.1202	3.11845	3.20595	29	3.11967	0.0993188	3.09949	3.13986	93	3.13362	0.0767461	3.09714	3.1701	17	3.11029	0.114601	3.08648	3.1341	89	3.15864	0.0992	3.14402	3.17325	177

## Sheet: SD8
SD8: Cluster-specific significant metabolites.
Linear models were used to compute the metabolite-cluster associations that are significantly different from all other metabolite-cluster associations at a Bonferroni significance level (p<0.05/1159=4.31E-05). In addition, for a given cluster compared to all other clusters individually, nominal significance (p<0.05) was required. The SIDD cluster has 93 individuals, while the SIRD cluster has 17,…
Cluster	Metabolite	MetabolonID	Estimate	StdError	P	Controls_mean	Controls_stddev	Controls_CI_l	Controls_CI_u	Controls_N	SAID_mean	SAID_stddev	SAID_CI_l	SAID_CI_u	SAID_N	SIDD_mean	SIDD_stddev	CI_l	CI_u	SIDD_N	SIRD_mean	SIRD_stddev	CI_l	CI_u	SIRD_N	MOD_mean	MOD_stddev	CI_l	CI_u	MOD_N	MARD_mean	MARD_stddev	CI_l	CI_u	MARD_N
SIDD	1,5-anhydroglucitol (1,5-AG)	M20675	-1.34329	0.093062	8.15e-38	0.239908	0.580403	0.21259	0.267226	1734	0.226067	0.245358	0.136767	0.315366	29	-1.74669	0.61835	-1.87304	-1.62034	92	-0.628142	1.10224	-1.1521	-0.10418	17	-0.396948	0.864664	-0.576587	-0.217309	89	-0.358121	0.78536	-0.47382	-0.242422	177
SIDD	mannose	M48153	1.28405	0.106732	2.31e-28	-0.216714	0.862737	-0.257404	-0.176025	1727	1.94731	1.01655	1.57733	2.31729	29	1.87476	0.916973	1.68839	2.06112	93	0.874757	1.02957	0.385341	1.36417	17	0.743737	0.962615	0.542615	0.944859	88	0.479729	0.805761	0.360347	0.59911	175
SIDD	glucose	M48152	1.22351	0.112471	4.15e-24	-0.280222	0.647393	-0.310729	-0.249716	1730	2.0122	1.07917	1.61943	2.40498	29	1.95824	0.799744	1.7957	2.12078	93	1.49041	1.20639	0.916944	2.06389	17	0.866158	1.01183	0.654753	1.07756	88	0.565852	0.915414	0.43061	0.701093	176
SIDD	mannonate*	M62864	0.972746	0.113314	2.56e-16	-0.216176	0.84488	-0.256012	-0.176341	1728	1.87411	0.887171	1.55121	2.197	29	1.66358	0.884288	1.48386	1.8433	93	0.84325	1.0752	0.332139	1.35436	17	0.998654	0.889157	0.811815	1.18549	87	0.524508	0.951747	0.383899	0.665117	176
SIDD	methylsuccinoylcarnitine	M53031	0.804336	0.122948	2.05e-10	-0.12946	0.904867	-0.172923	-0.085996	1665	1.82377	1.36993	1.32517	2.32236	29	1.21629	1.0172	1.00955	1.42302	93	1.78265	1.01206	1.30155	2.26374	17	0.255544	1.04409	0.0335819	0.477506	85	0.302414	0.983611	0.155843	0.448985	173
SIDD	methyl glucopyranoside (alpha + beta)	M46144	-0.942114	0.146709	4.89e-10	-0.0479419	0.969255	-0.0938681	-0.0020156	1711	1.47861	2.00769	0.524228	2.43298	17	-0.828586	1.04107	-1.09885	-0.558322	57	0.039968	1.01196	-0.510129	0.590065	13	0.261529	0.928487	0.0593286	0.463729	81	0.0700606	1.03827	-0.085557	0.225678	171
SIDD	3-methoxytyrosine	M12017	-0.716097	0.119755	5.24e-09	0.0664996	0.942398	0.0221174	0.110882	1732	0.834532	0.226851	0.751969	0.917096	29	-0.915283	1.05257	-1.12921	-0.70136	93	-0.318579	0.760992	-0.680325	0.0431677	17	-0.132432	1.17733	-0.37703	0.112167	89	-0.187942	0.917934	-0.323172	-0.0527123	177
SIDD	X - 11315	M49592	-0.884243	0.153091	1.66e-08	0.00118435	0.848824	-0.0388256	0.0411943	1729	0.876972	0.520953	0.684012	1.06993	28	-0.825421	1.17737	-1.07572	-0.575127	85	-0.138771	1.09901	-0.661196	0.383654	17	-0.0218215	1.46515	-0.329695	0.286052	87	0.141687	1.1396	-0.0281278	0.311502	173
SIDD	alpha-ketobutyrate	M4968	0.729291	0.130222	4.7e-08	-0.0466991	0.940039	-0.0959581	0.00255981	1399	2.16327	2.44079	1.18677	3.13977	24	0.778159	1.16637	0.528731	1.02759	84	0.209373	1.10009	-0.347338	0.766083	15	0.131383	0.961933	-0.0892806	0.352047	73	-0.0357079	0.968868	-0.194506	0.12309	143
SIDD	gamma-glutamylphenylalanine	M33422	-0.590279	0.107141	6.73e-08	-0.0552973	0.991824	-0.10198	-0.00861441	1734	0.849063	0.217376	0.769948	0.928179	29	-0.371658	0.916826	-0.557992	-0.185323	93	0.539038	0.895067	0.113558	0.964518	17	0.0331728	0.859084	-0.145307	0.211653	89	0.231705	0.948845	0.0919212	0.371489	177
SIDD	gamma-glutamyltyrosine	M2734	-0.568781	0.107914	2.31e-07	-0.0751898	0.998986	-0.122237	-0.0281427	1732	0.904117	0.298832	0.795355	1.01288	29	-0.376995	0.961932	-0.572497	-0.181494	93	0.116901	0.889093	-0.305739	0.539541	17	0.204135	0.832454	0.031188	0.377082	89	0.158367	0.933896	0.0207851	0.295948	177
SIDD	pseudouridine	M33442	-0.761928	0.144963	2.48e-07	0.0202994	0.889341	-0.0215599	0.0621587	1734	0.880644	0.233173	0.79578	0.965509	29	-0.747756	1.31391	-1.01479	-0.480717	93	-0.310821	1.33789	-0.946803	0.325161	17	0.260511	1.15157	0.0212668	0.499755	89	-0.0672656	1.15618	-0.237593	0.103062	177
SIDD	urate	M1604	-0.555257	0.1119	1.06e-06	-0.0199887	0.960041	-0.0651757	0.0251983	1734	0.807662	0.24409	0.718824	0.8965	29	-0.43801	0.972571	-0.635674	-0.240345	93	-0.0633241	0.840849	-0.463031	0.336383	17	0.147427	0.980518	-0.0562811	0.351135	89	0.0572412	0.990928	-0.0887422	0.203225	177
SIDD	sphingomyelin (d18:2/24:2)*	M57479	-0.549405	0.118593	5e-06	0.0930796	0.954693	0.0480794	0.13808	1729	0.851837	0.312081	0.738253	0.965421	29	-0.932274	1.01402	-1.13836	-0.726187	93	-0.393876	1.06658	-0.900885	0.113133	17	-0.14028	1.08576	-0.365853	0.0852931	89	-0.426805	1.04365	-0.580556	-0.273055	177
SIDD	dimethylglycine	M5086	-0.490522	0.110312	1.15e-05	-0.0409408	0.858705	-0.0813698	-0.000511804	1733	0.979454	0.535979	0.784381	1.17453	29	-0.356309	0.890629	-0.53732	-0.175299	93	0.553184	1.2019	-0.0181522	1.12452	17	0.0910641	0.956346	-0.107622	0.28975	89	0.0696803	0.933131	-0.0677885	0.207149	177
SIDD	cortisone	M1769	0.557995	0.125444	1.16e-05	0.047461	0.945744	0.00197931	0.0929427	1661	1.14577	0.512638	0.94872	1.34282	26	0.43493	0.954615	0.238795	0.631065	91	-0.260456	1.17503	-0.819019	0.298108	17	-0.100602	1.12189	-0.343425	0.142221	82	-0.169717	1.09017	-0.332638	-0.00679548	172
SIDD	cortisol	M1712	0.46924	0.106714	1.43e-05	-0.0152249	0.985767	-0.0617976	0.0313479	1721	1.34825	0.641373	1.11482	1.58168	29	0.632782	0.850795	0.459867	0.805696	93	0.112639	0.801909	-0.268557	0.493835	17	0.382096	0.888919	0.195307	0.568885	87	0.0565641	0.902308	-0.0763638	0.189492	177
SIDD	deoxycholic acid 12-sulfate*	M63688	0.541481	0.125967	2.24e-05	-0.0611579	0.957352	-0.107734	-0.0145821	1623	3.81323	4.59947	2.01027	5.61619	25	0.850856	0.882433	0.663261	1.03845	85	0.418232	0.799536	-0.000582873	0.837047	14	0.284039	1.09403	0.0457887	0.522289	81	0.291533	1.05925	0.131358	0.451707	168
SIDD	sphingomyelin (d18:2/14:0, d18:1/14:1)*	M47154	-0.446582	0.1045	2.45e-05	-0.00543401	1.00398	-0.0527436	0.0418755	1730	0.992405	0.339997	0.868661	1.11615	29	-0.611844	0.998079	-0.814692	-0.408995	93	-0.00186669	0.775077	-0.370308	0.366575	17	0.329003	0.978134	0.12579	0.532216	89	-0.323863	0.959831	-0.465265	-0.182461	177
SIRD	X - 18913	M46695	1.16542	0.237034	1.33e-06	0.0132502	0.995719	-0.0337109	0.0602114	1727	1.08634	0.724936	0.822494	1.35018	29	-0.185576	0.955939	-0.380913	0.00976086	92	1.12457	0.726788	0.779085	1.47006	17	-0.173001	0.87413	-0.354607	0.00860439	89	0.0208547	1.01455	-0.129461	0.17117	175
SIRD	2-hydroxyarachidate*	M61700	1.22798	0.259492	3.33e-06	-0.0593911	0.98573	-0.110041	-0.00874168	1455	1.27685	0.924549	0.934402	1.6193	28	0.254188	1.08177	0.0171387	0.491238	80	1.33908	0.940212	0.878389	1.79978	16	0.251234	0.95063	0.0331629	0.469305	73	0.00861634	0.993226	-0.146746	0.163979	157
SIRD	1-carboxyethylphenylalanine	M62566	1.13536	0.246053	5.44e-06	-0.157964	0.944687	-0.202454	-0.113474	1732	1.5573	1.11755	1.15056	1.96404	29	0.675472	0.989182	0.473342	0.877602	92	1.80205	0.696503	1.47096	2.13314	17	0.615536	0.941806	0.418762	0.81231	88	0.561193	1.07396	0.402976	0.719409	177
SIRD	methylsuccinoylcarnitine	M53031	1.17086	0.262117	1.06e-05	-0.12946	0.904867	-0.172923	-0.085996	1665	1.82377	1.36993	1.32517	2.32236	29	1.21629	1.0172	1.00955	1.42302	93	1.78265	1.01206	1.30155	2.26374	17	0.255544	1.04409	0.0335819	0.477506	85	0.302414	0.983611	0.155843	0.448985	173
SIRD	phosphate	M42109	-0.992098	0.22292	1.13e-05	0.0165737	0.975525	-0.0293553	0.0625027	1733	1.04017	0.150526	0.985383	1.09495	29	0.179374	0.93102	-0.00984499	0.368594	93	-0.929711	1.16459	-1.48331	-0.37611	17	0.195819	0.808675	0.0278119	0.363826	89	0.0346448	0.916655	-0.100397	0.169686	177
SIRD	12,13-DiHOME	M38395	1.08537	0.250279	1.95e-05	0.0555664	0.98978	0.00630793	0.104825	1551	1.16326	0.753876	0.873481	1.45303	26	-0.244249	1.10357	-0.487601	-0.000897846	79	0.851138	0.787911	0.476595	1.22568	17	-0.201386	0.935855	-0.411788	0.00901626	76	-0.202052	1.00169	-0.364535	-0.0395698	146
SIRD	pyrraline	M48428	0.997168	0.233488	2.5e-05	0.0157033	1.01664	-0.0332466	0.0646533	1657	1.26482	1.48993	0.702828	1.82682	27	-0.196013	0.912419	-0.38774	-0.00428655	87	0.815044	0.718179	0.47365	1.15644	17	-0.0545618	0.773156	-0.219901	0.110777	84	-0.138475	1.05978	-0.296396	0.0194457	173
SIRD	phenylalanine	M64	0.924028	0.220136	3.38e-05	-0.0346269	0.982501	-0.0808844	0.0116306	1733	0.941716	0.14614	0.888528	0.994904	29	-0.0490306	0.795769	-0.210762	0.112701	93	0.972789	1.01573	0.489948	1.45563	17	0.151928	0.729027	0.000468613	0.303388	89	-0.0289568	0.99356	-0.175328	0.117414	177
MOD	hydroxyasparagine**	M62060	0.723794	0.129438	4.35e-08	-0.158289	0.874707	-0.199471	-0.117106	1733	1.02456	0.346554	0.898429	1.15069	29	-0.0549979	1.15205	-0.28914	0.179144	93	0.106137	1.09696	-0.415313	0.627587	17	0.911177	1.02038	0.699188	1.12317	89	0.205798	0.959319	0.0644717	0.347125	177
MOD	5-(galactosylhydroxy)-L-lysine	M43582	0.568525	0.124457	6.74e-06	-0.0454426	0.911821	-0.088787	-0.00209817	1700	0.930605	0.364941	0.795431	1.06578	28	-0.22169	0.98827	-0.425865	-0.0175149	90	-0.0609889	1.1401	-0.602947	0.48097	17	0.475495	0.954462	0.274934	0.676057	87	-0.0361823	0.964824	-0.17954	0.107176	174
MOD	7-alpha-hydroxy-3-oxo-4-cholestenoate (7-Hoca)	M36776	0.580204	0.133422	1.77e-05	-0.0574747	0.963862	-0.102842	-0.0121079	1734	1.25836	0.659012	1.01851	1.49821	29	0.0957753	1.14512	-0.136958	0.328509	93	-0.16306	0.963871	-0.621247	0.295127	17	0.473505	1.14323	0.235992	0.711018	89	-0.0162721	1.01052	-0.165141	0.132597	177
MARD	glucose	M48152	-0.935513	0.101859	2.97e-18	-0.280222	0.647393	-0.310729	-0.249716	1730	2.0122	1.07917	1.61943	2.40498	29	1.95824	0.799744	1.7957	2.12078	93	1.49041	1.20639	0.916944	2.06389	17	0.866158	1.01183	0.654753	1.07756	88	0.565852	0.915414	0.43061	0.701093	176
MARD	fructose	M48195	-0.77889	0.104409	6.23e-13	-0.178653	0.819383	-0.217265	-0.140042	1730	1.81062	0.885132	1.48847	2.13277	29	1.63171	0.937009	1.44127	1.82214	93	1.48693	1.16134	0.934868	2.03898	17	0.765855	1.00134	0.555444	0.976266	87	0.475099	0.910972	0.340514	0.609684	176
MARD	gamma-glutamylglutamine	M2730	0.790712	0.108026	1.54e-12	0.150622	0.904725	0.108026	0.193218	1733	0.908999	0.261638	0.813775	1.00422	29	-0.896848	1.19289	-1.13929	-0.654407	93	-1.17555	0.966258	-1.63487	-0.716227	17	-0.578316	1.03467	-0.793275	-0.363356	89	0.0149824	0.926682	-0.121536	0.151501	177
MARD	glutamine	M53	0.70306	0.100931	1.48e-11	0.0925333	0.929895	0.0487526	0.136314	1733	0.95656	0.138494	0.906154	1.00697	29	-0.834901	1.05212	-1.04873	-0.621069	93	-1.14416	0.843708	-1.54522	-0.743091	17	-0.475373	0.923768	-0.667291	-0.283455	89	0.0350337	0.937152	-0.103027	0.173095	177
MARD	gamma-glutamylglycine	M33949	0.654053	0.108458	3.94e-09	0.0821035	0.948452	0.0374491	0.126758	1733	0.968129	0.313129	0.854164	1.08209	29	-0.772727	1.19544	-1.01569	-0.529767	93	-0.9411	0.814467	-1.32827	-0.553934	17	-0.362014	1.14057	-0.598973	-0.125055	89	0.0105571	0.898847	-0.121861	0.142975	177
MARD	X - 24295	M52483	-0.632353	0.109898	1.88e-08	-0.110455	0.916031	-0.155021	-0.0658897	1623	1.52082	0.677538	1.27422	1.76741	29	0.962739	0.949435	0.763234	1.16224	87	1.07394	0.91834	0.623964	1.52392	16	0.471148	1.17799	0.220721	0.721575	85	0.203108	1.0557	0.0448771	0.361338	171
MARD	gamma-glutamylthreonine	M33364	0.553302	0.100653	7.17e-08	0.0616079	0.975582	0.0156762	0.10754	1733	0.819767	0.216474	0.74098	0.898554	29	-0.782434	1.04364	-0.994542	-0.570327	93	-0.532902	0.704381	-0.867738	-0.198067	17	-0.383654	0.815054	-0.552986	-0.214322	89	-0.00118708	0.998796	-0.14833	0.145956	177
MARD	histidine	M59	0.506114	0.10185	1.03e-06	0.119168	0.973506	0.073347	0.164988	1734	0.899015	0.110581	0.858768	0.939262	29	-0.73521	0.940194	-0.926294	-0.544126	93	-0.937691	1.02666	-1.42573	-0.449655	17	-0.629448	1.0335	-0.844164	-0.414731	89	-0.155549	0.978667	-0.299726	-0.011372	177
MARD	glycine	M58	0.475537	0.0964708	1.24e-06	0.1107	0.965986	0.0652196	0.156179	1733	1.01262	0.26446	0.916367	1.10887	29	-0.665209	0.979163	-0.864213	-0.466206	93	-1.14696	0.678175	-1.46933	-0.824578	17	-0.363174	1.07333	-0.586165	-0.140184	89	-0.159296	0.850868	-0.284645	-0.0339457	177
MARD	sphingosine	M17747	-0.529712	0.112506	3.73e-06	-0.0487765	0.963569	-0.0986832	0.00113031	1432	1.12736	0.710845	0.842966	1.41175	24	0.394504	0.980366	0.182312	0.606696	82	0.624231	0.569833	0.345018	0.903444	16	0.248039	1.10654	0.00403351	0.492045	79	-0.153438	0.991554	-0.314276	0.00739933	146
MARD	asparagine	M512	0.416839	0.0914558	7.02e-06	0.10523	0.950192	0.0604937	0.149966	1733	0.939246	0.195315	0.86816	1.01033	29	-0.439921	0.823513	-0.60729	-0.272551	93	-0.488569	0.920244	-0.926017	-0.051121	17	-0.581466	0.782033	-0.743937	-0.418994	89	-0.0503957	0.958707	-0.191632	0.090841	177
MARD	threonine	M1284	0.394234	0.0914877	2.1e-05	0.0995986	0.966852	0.0540779	0.145119	1733	0.855777	0.192018	0.785891	0.925663	29	-0.688358	0.796663	-0.850271	-0.526445	93	-0.498487	1.00741	-0.97737	-0.0196049	17	-0.516552	0.782512	-0.679124	-0.353981	89	-0.176949	0.948551	-0.316689	-0.0372084	177

## Sheet: SD9
SD9: Effect of confounding on cluster-specific proteins.
This table includes the linear regression statistics based on the model: lm ( Protein ~ sex + age + Age-AgeOfDiagnosis + fasting_minutes + T2D.sscore + Smoking + lipid_lowering_med + diabetes_med + hypertension_med). Bonferroni significance level is defined as p<0.05/1305=3.83E-05.
SOMAID	Protein	EST_Sex	P_Sex	EST_Age	P_Age	EST_Age-AgeOfDiagnosis	P_Age-AgeOfDiagnosis	EST_fasting_minutes	P_fasting_minutes	EST_T2D.score	P_T2D.score	EST_Smoking	P_Smoking	EST_Lipid_lowering_drugs	P_Lipid_lowering_drugs	EST_Diabetes_drugs	P_Diabetes_drugs	EST_Hypertension_drugs	P_Hypertension_drugs
3186-2_2	Complement C2	0.0158255	1.66048e-05	0.00103373	7.71817e-08	-0.000542045	0.000607275	-6.68408e-07	0.884428	0.00453038	0.00340651	-8.01017e-05	0.982254	4.70549e-05	0.99459	0.0240964	0.00111629	-0.00340287	0.615331
4413-3_2	Antileukoproteinase	-0.0257027	2.77445e-09	0.000685624	0.00232508	0.000287291	0.121082	1.07523e-05	0.0464699	-0.00478959	0.00832887	0.0233304	3.88992e-08	0.00977436	0.230213	-0.0185463	0.0324108	0.00252805	0.750439
2913-1_2	C-C motif chemokine 23	0.00732659	0.304949	-0.000765022	0.0405104	0.000395418	0.198595	-7.71649e-06	0.389102	-0.00363085	0.227854	-0.00344556	0.623364	0.0117232	0.385934	-0.0308545	0.0320251	0.0163618	0.215022
11514-196_3	CD59 glycoprotein	-0.0376957	6.45211e-13	0.000834966	0.00216975	0.000384871	0.0860069	6.99187e-07	0.914706	-0.00512329	0.0196061	-0.00237986	0.641579	0.0248722	0.0116579	-0.0310445	0.00308878	0.0108449	0.259387
2748-3_2	Inhibin beta A chain	0.0616486	2.86153e-15	0.00154927	0.000131746	9.6364e-06	0.976926	-1.85662e-05	0.0559053	0.00632723	0.0525098	0.00579877	0.445592	0.0082038	0.57546	-0.0316421	0.0423984	0.00772758	0.588801
5358-3_3	Osteomodulin	-0.00897505	0.284655	-0.00532368	1.22741e-32	0.000581274	0.107672	-5.01888e-06	0.633397	-0.00292052	0.408845	-0.0590286	1.15247e-12	-0.0178083	0.262188	-0.0611746	0.000300503	-0.0461978	0.00290719
3438-10_2	Follistatin-related protein 3	0.05026	3.58221e-23	0.00151871	7.19568e-09	0.000512772	0.0172783	-2.16076e-06	0.730372	-0.000519228	0.805324	-4.14862e-05	0.993259	0.0101859	0.281772	-0.00421298	0.675513	0.0309147	0.000829468
4467-49_2	SPARC-like protein 1	0.0293281	3.82435e-07	0.000389483	0.195461	0.000156167	0.52861	2.03896e-05	0.00478898	-0.00459199	0.0585053	-0.00790564	0.162166	0.00301236	0.782185	4.32354e-05	0.997023	-0.00649485	0.54132
3435-53_2	Fibronectin Fragment 4	0.0129385	0.0164481	0.000829384	0.00327458	-2.38709e-05	0.918079	9.29203e-06	0.169469	0.00231754	0.307761	-0.00922857	0.0814922	0.000672296	0.947468	-0.00761376	0.483024	-0.0208888	0.0360384
4152-58_2	Plasma kallikrein	0.0223078	3.33093e-06	0.000232247	0.352963	-3.84301e-05	0.852	1.1062e-05	0.0654075	0.000200887	0.920641	-0.00903333	0.0547155	0.00073109	0.935659	0.0215992	0.025053	-0.0339436	0.000126745
2190-55_1	Coagulation Factor XI	-0.00135111	0.783859	-3.75677e-05	0.883986	7.11456e-06	0.973244	1.77168e-05	0.00418993	-0.00346795	0.0950341	0.000844046	0.86155	0.0139932	0.13363	0.0194263	0.0503249	-0.0104341	0.251687
5412-53_3	CD27 antigen	-0.0331035	2.30273e-08	0.000793959	0.0100789	-0.000163529	0.519696	6.23516e-06	0.399469	0.00196216	0.430043	-0.00703039	0.225141	-0.00421502	0.705835	0.0184374	0.12073	-0.00792643	0.467019
4160-49_1	72 kDa type IV collagenase	0.0143315	0.000769172	-0.00044971	0.0432278	-2.19731e-05	0.904522	-1.59768e-05	0.00279084	-0.00290402	0.105483	-0.0126747	0.00245656	-0.00233278	0.772088	0.00619163	0.469866	-0.0227473	0.00384251
4883-56_2	Insulin	-8.61527e-05	0.994121	0.000806309	0.187187	0.000606723	0.228351	-0.000117619	1.94838e-15	0.00810014	0.100469	-0.0193637	0.0920393	-0.0380742	0.0856115	0.0370474	0.115806	0.0351703	0.103679
2771-35_2	Insulin-like growth factor-binding protein 1	0.141361	5.46635e-12	-0.00304815	0.00423801	-0.00164526	0.06082	0.00026133	6.95662e-24	-0.0122065	0.155254	-0.0182221	0.362581	0.0473713	0.219397	-0.01063	0.795524	-0.0738826	0.04974
8484-24_3	Leptin	0.455761	6.42311e-135	0.00160073	0.0690479	0.00252768	0.00050132	9.80576e-06	0.642505	0.0214117	0.00258912	-0.0523402	0.0015809	0.0183216	0.565485	0.00493926	0.884186	0.0681081	0.0286786
2692-74_2	Phospholipase A2; membrane associated	0.184505	1.19958e-71	0.00286187	2.98381e-08	0.000185249	0.661855	-1.70974e-05	0.165993	-0.00070209	0.865537	0.0151051	0.118159	0.000437933	0.981238	-0.0125286	0.527083	0.0145359	0.423816
5437-63_3	Fatty acid-binding protein; heart	0.135554	9.86522e-37	0.00375119	9.4351e-12	0.00024987	0.579138	2.28729e-05	0.0814972	0.0122722	0.00543933	-0.015406	0.134015	0.000153038	0.993835	0.0234554	0.265639	0.0681483	0.000432119
8480-29_3	EGF-containing fibulin-like extracellular matrix protein 1	0.0362061	5.48703e-18	0.00199599	8.62935e-20	6.04839e-05	0.734678	-1.12892e-05	0.0300182	0.00595209	0.000670568	-0.00546059	0.179999	-0.00474759	0.545151	-0.00495165	0.553002	0.0411488	8.70161e-08
5837-49_3	Leukemia inhibitory factor receptor	-0.0120363	0.0158114	0.000531261	0.0415108	-0.00127415	3.47879e-09	-1.07581e-05	0.0854402	-0.00312336	0.137211	-0.00330222	0.50007	-0.00451977	0.631934	0.0161328	0.108089	-0.0154213	0.094097
14125-5_3	Apolipoprotein M	0.0351229	2.98593e-05	-0.00270441	8.68816e-10	0.000435955	0.227822	-1.65075e-06	0.87542	-0.0133124	0.000173288	-0.0126747	0.124395	0.0140357	0.377124	-0.0132059	0.434651	-0.0486187	0.00174217
9216-100_3	Plexin-B2	0.0129275	0.00508227	0.0031501	2.39963e-37	-0.00124826	4.00546e-10	-1.61447e-05	0.0052871	0.00313946	0.106256	0.00511571	0.25868	0.00172413	0.843372	0.0389755	2.80816e-05	-0.0158224	0.0632873
14114-18_3	PILR alpha-associated neural protein	0.0262331	0.000245712	-0.00224637	2.12754e-09	-0.000113883	0.711131	1.74944e-05	0.050969	-0.00946831	0.00168414	-0.000716024	0.91871	0.0247427	0.067363	-0.0177081	0.21828	0.0110773	0.401168
5140-56_3	Netrin receptor UNC5D	0.0490953	1.44806e-12	-0.00304782	5.1257e-17	0.00017617	0.552413	3.30095e-06	0.702354	-0.00519401	0.0736598	-0.0185851	0.00606166	0.0219029	0.093044	-0.0201323	0.146639	0.00762928	0.548694
3049-61_2	Trypsin-1	0.0232863	0.0056869	0.00233166	1.27739e-07	0.000315907	0.38321	-1.47541e-05	0.16221	-0.0074254	0.0363774	0.0061868	0.454143	0.0294812	0.0642849	-0.000996735	0.953081	-0.0144039	0.35409
4498-62_2	Neural cell adhesion molecule 1; 120 kDa isoform	-0.0412276	2.51433e-15	-0.00108172	6.35806e-05	0.000356351	0.109139	-4.89481e-06	0.449903	-0.0102249	2.8298e-06	-0.0306013	1.96208e-09	0.00856658	0.380914	-0.0109332	0.293131	-0.0281886	0.00316575
2687-2_1	Melanoma-derived growth regulatory protein	0.000696068	0.901165	-0.00140221	1.83534e-06	0.000120704	0.617032	1.81955e-05	0.00973573	-0.00305248	0.196506	-0.0226812	3.98039e-05	0.0271331	0.0106367	-0.035963	0.00146601	-0.00535644	0.605002
4568-17_2	SLIT and NTRK-like protein 5	0.060739	1.37673e-19	-0.00158513	5.09028e-06	0.000575335	0.0439975	-3.93167e-06	0.636421	-0.00564306	0.0435859	-0.041325	2.82322e-10	0.00434675	0.729113	-0.0257663	0.0537437	-0.00541694	0.658314
3303-23_2	Cystatin-M	-0.063507	3.64138e-18	-0.00326097	1.34429e-17	0.000772824	0.0131285	1.60966e-05	0.0760649	-0.0148896	1.12074e-06	-0.0145672	0.0403953	0.027802	0.0423521	-0.00792634	0.586157	0.00137172	0.918201
5339-49_3	Protein S100-A9	0.00141817	0.891112	0.000754171	0.163784	-0.000407953	0.36054	-2.05512e-05	0.113954	0.000848851	0.845885	0.00969124	0.341089	0.0170941	0.383521	0.0193692	0.353262	0.0314307	0.100698
3378-49_2	Kallikrein-7	-0.0258996	0.0013466	-0.00375965	1.17599e-18	0.000775929	0.0256176	2.48954e-05	0.0139829	-0.00564711	0.096932	0.00583438	0.461697	-0.00105499	0.944931	-0.0329572	0.0426203	0.00340065	0.819523
3461-58_1	Brevican core protein	0.0241848	0.00027095	-0.00290882	9.38745e-17	0.00040896	0.152075	2.99659e-06	0.718604	-0.00712505	0.0108525	-0.0248939	0.00013656	0.00975794	0.436898	-0.00503925	0.705818	-0.0225971	0.0651569
2813-11_2	Agouti-related protein	-0.000915657	0.898688	-0.00429765	3.05028e-29	-0.000189576	0.540492	-4.19629e-06	0.641892	-0.00746509	0.0138901	-0.0131918	0.0620494	0.0116323	0.393011	-0.00638797	0.659195	-0.00815713	0.539321
4859-6_1	Bone morphogenetic protein receptor type-1A	0.0401145	1.62127e-07	0.000175908	0.659061	0.00018024	0.583226	-6.38275e-06	0.504818	-0.00831709	0.00976583	-0.0150022	0.0454345	0.0254802	0.077814	-0.0120364	0.433358	-0.0368806	0.00894087
3283-21_1	Transforming growth factor-beta-induced protein ig-h3	-0.0510174	1.91417e-25	0.000491826	0.0509129	5.23017e-05	0.80096	1.40318e-06	0.816412	0.00152172	0.453709	0.00543886	0.250614	0.000935123	0.918341	-0.0106931	0.270477	-0.00266776	0.764393
3607-71_1	Dickkopf-related protein 3	0.0127496	0.0277506	0.000944498	0.00182663	0.000260421	0.296291	2.42675e-06	0.738291	-0.0051864	0.0336895	0.00593337	0.296959	0.011493	0.294464	-0.00284186	0.807427	-0.0161102	0.132153
2658-27_1	NT-3 growth factor receptor	-0.00107069	0.845297	0.000583336	0.0420832	2.75922e-05	0.907046	-1.31914e-05	0.0554744	-0.00489692	0.0343824	-0.0199322	0.000224436	0.00113502	0.913005	-0.00369341	0.738221	-0.0217518	0.0320288
2826-53_2	Ectodysplasin-A; secreted form	-0.0147609	0.027935	-0.00106492	0.00242735	0.000132901	0.645594	-1.05759e-06	0.900031	-0.00878529	0.00192655	0.0078798	0.232119	0.0288826	0.0231091	-0.0102727	0.447207	-0.0113997	0.357913
5008-51_1	Superoxide dismutase [Mn]; mitochondrial	0.0297911	6.66994e-08	-0.000494585	0.085132	0.000244257	0.301955	-1.29409e-06	0.851072	-0.0104164	7.3075e-06	0.00591936	0.272894	0.0184674	0.0759656	0.00454831	0.68102	-0.0403328	7.35765e-05
2797-56_2	Apolipoprotein B	-0.0714132	1.32652e-12	0.000562653	0.281659	0.00071687	0.0960245	-1.45405e-05	0.246429	-0.0118101	0.00512441	0.024974	0.0110807	-0.0641012	0.000722411	-0.0565989	0.00498603	-0.048782	0.00833211
5508-62_3	Cathepsin D	-0.0247163	0.0143012	0.00204839	0.000104863	-0.000924006	0.0334219	1.91442e-05	0.130246	-0.0011076	0.794386	0.0124717	0.208087	-0.0276304	0.147856	0.0180233	0.374745	0.0330918	0.0757652
3331-8_1	RGM domain family member B	-0.0323929	2.07258e-14	-0.00111165	4.55192e-07	0.000487422	0.00711326	-7.24489e-06	0.169362	-0.000773645	0.662224	-0.0190431	4.23206e-06	0.00711192	0.371293	-0.0113338	0.180474	0.0135855	0.0801952
2630-12_2	Interleukin-1 Receptor accessory protein	0.0467456	2.39046e-09	-0.00196335	1.54722e-06	0.000368065	0.272746	-5.92973e-06	0.544131	-0.0167089	4.01623e-07	0.0112308	0.142487	0.0214979	0.145162	0.00299709	0.848526	-0.0460094	0.00141621
2848-2_2	Wnt inhibitory factor 1	-0.00533198	0.324002	-0.00172374	1.28965e-09	-0.000325592	0.162023	-4.43385e-06	0.51327	-0.00448505	0.0491706	0.00930324	0.0799615	0.00480521	0.638715	-0.0227922	0.0364077	-0.0164292	0.100101
4328-2_2	Brother of CDO	0.0323806	7.94596e-09	-0.00183419	4.16905e-10	-0.000456547	0.057814	-2.31412e-06	0.741222	0.0019082	0.417742	-0.00502644	0.359759	-0.00167538	0.874121	-0.0094358	0.401603	-0.00416837	0.686276

## Sheet: SD10
SD10: Effect of confounding on cluster-specific metabolites.
This table includes the linear regression statistics based on the model: lm(Metabolite ~ sex + age + Age-AgeOfDiagnosis + fasting_minutes + T2D.sscore + Smoking + lipid_lowering_med + diabetes_med + hypertension_med). Bonferroni significance level (p<0.05/1159=4.31E-05).
MetabolonID	Metabolite	EST_Sex	P_Sex	EST_Age	P_Age	EST_Age-AgeOfDiagnosis	P_Age-AgeOfDiagnosis	EST_fasting_minutes	P_fasting_minutes	EST_T2D.score	P_T2D.score	EST_Smoking	P_Smoking	EST_Lipid_lowering_drugs	P_Lipid_lowering_drugs	EST_Diabetes_drugs	P_Diabetes_drugs	EST_Hypertension_drugs	P_Hypertension_drugs
M20675	1,5-anhydroglucitol (1,5-AG)	-0.139791	4.07972e-10	-0.0130006	7.72599e-28	0.00513355	1.11669e-07	6.46958e-06	0.816598	-0.00358487	0.701961	0.0138112	0.526798	0.0308628	0.464475	-0.281313	4.59601e-10	-0.0156526	0.703923
M48153	mannose	-9.22372e-05	0.996597	0.0107426	7.23063e-21	-0.00744758	2.19719e-15	9.61076e-05	0.000404637	0.0202388	0.0262591	0.0614978	0.00383144	-0.0518439	0.205176	0.265031	1.37589e-09	0.0570106	0.153282
M48152	glucose	-0.0605541	0.00187052	0.0123363	1.09429e-32	-0.00790799	9.33519e-21	-5.21396e-05	0.0325599	0.0245426	0.00273321	-0.00326125	0.864164	-0.0758821	0.0389842	0.306521	7.46167e-15	0.00866236	0.809165
M62864	mannonate*	-0.0277749	0.290135	0.0151863	1.16216e-27	-0.00751999	3.4524e-11	-4.52634e-05	0.169021	0.0277081	0.0121703	0.0126264	0.623495	-0.0683306	0.168451	0.224611	2.22747e-05	0.178936	0.000224031
M53031	methylsuccinoylcarnitine	-0.210365	4.94768e-08	0.00942974	2.40395e-06	-0.00587359	0.000358679	-0.00012784	0.00774136	0.0435831	0.0071059	-0.0151266	0.687197	-0.131157	0.0705401	0.410291	9.81253e-08	0.0112854	0.874586
M46144	methyl glucopyranoside (alpha + beta)	0.0482495	0.706445	0.0201618	0.00353838	0.010443	0.0688631	-0.000147529	0.358542	-0.055555	0.303915	-0.204286	0.105271	0.222967	0.372795	-0.237519	0.390935	-0.274463	0.254379
M12017	3-methoxytyrosine	0.0155266	0.32502	-0.00147967	0.0728055	0.00254574	0.000181818	-1.5429e-05	0.43584	-0.00127775	0.847529	-0.025008	0.106759	0.00512306	0.863694	-0.07809	0.0139708	0.063607	0.029054
M49592	X - 11315	-0.105827	0.000462814	0.00980482	6.38731e-10	0.00612801	2.80965e-06	-4.48667e-06	0.905908	-0.0421021	0.000967899	-0.13758	3.58528e-06	0.18049	0.00182408	-0.122571	0.0462977	-0.117984	0.0363722
M4968	alpha-ketobutyrate	-0.123642	0.0545931	0.00234425	0.480883	-0.00360066	0.184794	-3.83373e-05	0.630503	-0.0113335	0.669051	0.0303333	0.621655	-0.112154	0.3595	0.26156	0.0447133	0.0572174	0.627473
M33422	gamma-glutamylphenylalanine	-0.17651	2.92888e-31	0.00262683	0.00074357	0.00173974	0.00666188	-9.25728e-05	7.8875e-07	0.00498239	0.426868	0.000263249	0.985628	0.0104207	0.711354	-0.0202056	0.499987	0.0473071	0.0852971
M2734	gamma-glutamyltyrosine	-0.171502	8.69224e-20	0.00582866	2.45331e-09	0.0015387	0.054838	-8.28954e-05	0.000397117	0.0030158	0.700494	-0.0254704	0.163547	-0.0421331	0.231578	-0.0509914	0.173491	0.0117279	0.732877
M33442	pseudouridine	-0.0362688	0.00342712	0.000954102	0.140201	0.00171078	0.00134214	-1.74893e-07	0.991018	-0.00804223	0.12314	0.00524745	0.665922	0.0326558	0.163332	-0.0392827	0.114956	0.133539	6.08313e-09
M1604	urate	-0.313361	8.29409e-106	-0.00163553	0.0192719	0.00225647	9.08885e-05	4.67479e-05	0.00538377	0.00543793	0.334295	-0.0382941	0.003568	0.0127642	0.613811	-0.0281431	0.295603	0.0820591	0.000902141
M57479	sphingomyelin (d18:2/24:2)*	0.229226	5.44756e-40	-0.00048516	0.582225	0.00226052	0.00187891	-1.258e-05	0.552783	-1.90896e-05	0.997859	-0.0162924	0.326093	-0.05936	0.0631122	-0.138314	4.83367e-05	-0.0272675	0.381474
M5086	dimethylglycine	-0.0956512	0.242399	0.00064042	0.880899	-0.00336426	0.339356	-5.61891e-05	0.584266	-0.0217167	0.528654	0.086061	0.28432	0.16024	0.300646	0.0105746	0.948791	0.200219	0.185115
M1769	cortisone	-0.147997	4.45322e-10	-0.0019634	0.108991	-0.000599009	0.5516	0.000153587	3.01242e-07	0.00289941	0.769344	0.0357068	0.121131	0.00339829	0.938945	0.0385948	0.410137	-0.0957318	0.027895
M1712	cortisol	-0.028027	0.308156	0.00545084	0.00014917	-0.0021721	0.066392	0.000140781	4.95053e-05	0.0177859	0.125219	-0.0167348	0.535912	-0.0103686	0.842338	0.0634215	0.252704	-0.0493855	0.331651
M63688	deoxycholic acid 12-sulfate*	-0.0681134	0.510351	0.0254346	3.77156e-06	-0.0201934	9.46674e-06	-0.000139965	0.276043	0.0598866	0.168499	-0.0284371	0.779298	0.031774	0.872313	0.565539	0.00785035	-0.34074	0.0735389
M47154	sphingomyelin (d18:2/14:0, d18:1/14:1)*	0.336227	3.41766e-65	0.0011582	0.240733	0.00407313	5.93348e-07	-2.54856e-05	0.282695	0.000544772	0.945455	-0.0608131	0.00106702	-0.0929009	0.00939801	-0.0412047	0.2784	0.0111484	0.749188
M46695	X - 18913	-0.217529	0.000678523	0.00281711	0.399308	-0.00364822	0.186087	-0.000489627	1.30028e-09	0.00385776	0.886058	-0.032704	0.602997	-0.206603	0.0887739	-0.0552257	0.668832	0.0168614	0.886794
M61700	2-hydroxyarachidate*	-0.0477047	0.268642	0.00223971	0.322955	0.000574339	0.758007	-0.000393127	4.19941e-12	0.00330183	0.855642	0.0269124	0.521263	-0.169405	0.0402208	0.108044	0.215297	0.0591357	0.462915
M62566	1-carboxyethylphenylalanine	-0.254304	2.90815e-11	0.0157503	4.21409e-15	-0.00564085	0.000577514	-0.000595234	2.66974e-34	0.00813313	0.611254	-0.0532932	0.153577	-0.133769	0.0627425	0.482252	3.58343e-10	0.257592	0.000245708
M42109	phosphate	0.0253812	0.00182967	-0.00146921	0.000557084	-0.000404823	0.247514	2.88848e-05	0.00470937	-0.00985268	0.00407657	-0.0162087	0.0426076	0.0148672	0.334029	0.025191	0.123924	-0.0118259	0.431009
M38395	12,13-DiHOME	0.0714549	0.158954	-0.00365946	0.181922	0.000803266	0.724679	-0.000544837	3.49038e-16	0.000311087	0.988605	-0.078636	0.123055	-0.111921	0.255603	-0.0284173	0.785608	0.0273025	0.77616
M48428	pyrraline	0.225682	0.000939625	-0.00226249	0.524525	0.00211545	0.469868	-0.000880914	7.2324e-23	0.00808121	0.778077	-0.0451641	0.498963	-0.0756487	0.562057	-0.0132597	0.923219	-0.0458906	0.720142
M64	phenylalanine	-0.0618102	2.35404e-11	0.000772378	0.107861	0.000255962	0.517567	-4.0754e-05	0.000421318	0.00109628	0.777078	-0.0303739	0.000783277	-0.0131172	0.450699	0.00162149	0.930145	0.00969041	0.567988
M62060	hydroxyasparagine**	-0.00142651	0.92642	0.00564643	3.72099e-12	0.00202518	0.00234788	1.03719e-05	0.592719	0.00326001	0.61643	-0.0117708	0.437988	0.0118646	0.684795	0.0160982	0.604605	0.188346	5.28963e-11
M43582	5-(galactosylhydroxy)-L-lysine	-0.118003	8.50609e-07	0.000183586	0.882879	0.00294777	0.00415059	3.04948e-05	0.307385	-0.00735979	0.464303	-0.0199282	0.396269	0.0564126	0.210737	0.0142749	0.76689	0.219795	6.06419e-07
M36776	7-alpha-hydroxy-3-oxo-4-cholestenoate (7-Hoca)	-0.170741	1.74821e-14	0.00527159	5.19498e-06	-0.000194516	0.837796	3.57703e-05	0.196886	-0.00180731	0.845938	0.00813586	0.707448	0.0023325	0.955474	-0.0770686	0.0829851	-0.0205357	0.614457
M48195	fructose	-0.0178967	0.370625	0.0082891	3.44191e-15	-0.00534188	6.26348e-10	-0.000131051	1.89678e-07	0.0138778	0.0990192	-0.00539643	0.783028	-0.0207267	0.583121	0.238127	3.6618e-09	0.0146109	0.691919
M2730	gamma-glutamylglutamine	-0.0881688	2.16365e-07	-0.00270576	0.00226585	0.000904426	0.214861	-2.4448e-06	0.908463	-0.0156318	0.0286113	0.00867233	0.602297	0.00360125	0.910541	-0.0567063	0.0963938	-0.0108304	0.72915
M53	glutamine	-0.059419	3.8972e-13	-0.000503596	0.235512	0.00072249	0.038891	-2.51687e-06	0.80504	-0.00743175	0.0300041	-0.000546157	0.945437	-0.0197659	0.198559	-0.0141937	0.385362	-0.00571861	0.703015
M33949	gamma-glutamylglycine	0.0776578	1.93411e-05	-0.000482841	0.610242	0.00110726	0.155969	-9.81082e-06	0.666384	-0.00971291	0.203591	0.0604538	0.000702156	-0.0327328	0.340026	-0.0307007	0.400165	0.0409105	0.221749
M52483	X - 24295	-0.354261	1.13121e-15	0.0118256	1.79222e-07	-0.00686433	0.000218434	4.94199e-05	0.370892	0.0129534	0.480749	-0.0603269	0.157881	-0.099492	0.228062	0.19624	0.0240585	-0.0430586	0.590637
M33364	gamma-glutamylthreonine	-0.0229524	0.186675	-0.000925578	0.308083	0.00127665	0.087951	-4.53237e-05	0.0378452	-0.000622797	0.932208	0.0456608	0.00754324	-0.00438758	0.893847	-0.0283934	0.416938	0.0665018	0.0383329
M59	histidine	-0.0368294	2.5784e-05	-0.0014037	0.00211539	0.000723472	0.0542898	-3.53818e-06	0.746785	-0.00664043	0.0711374	-0.00839586	0.327437	-0.0052276	0.751656	-0.015547	0.376312	-0.0361189	0.0251558
M58	glycine	0.140846	1.2737e-24	-0.00163854	0.0206759	0.00047699	0.413182	8.6012e-07	0.959647	-0.0118061	0.0386486	0.0123407	0.353698	-0.0198321	0.439008	-0.0368089	0.176989	-0.00503163	0.84053
M17747	sphingosine	-0.0413193	0.323177	0.00334485	0.130743	-0.00184777	0.312912	2.36664e-05	0.645846	0.0228426	0.1819	0.0248363	0.536196	-0.124874	0.113554	0.00981934	0.906927	0.0396365	0.603273
M512	asparagine	-0.0214358	0.0948946	-0.00156325	0.0197952	-0.000416167	0.451056	-2.11932e-05	0.188287	-0.0141408	0.00896047	-0.0105952	0.400607	0.00966247	0.690613	-0.00294595	0.909168	-0.0448707	0.0583382
M1284	threonine	0.0384462	0.0224621	-0.00371919	2.46236e-05	0.000711813	0.325847	-2.32655e-05	0.2709	0.00279288	0.693699	0.0173459	0.294251	-0.00906763	0.775862	-0.0144661	0.669366	0.016266	0.600721

## Sheet: SD11
SD11: Cluster-specific metabolites correlation to diet and microbiome.
Correlation of cluster-specific metabolites with diet and microbiome. Data extracted from Noam Bar et al. Nature 2020.
MetabolonID	Metabolite	Diet R2	Microbiome R2
M48152	glucose	0.00290496	-0.0215425
M48153	mannose	0.0110343	-0.00509165
M48195	fructose	0.0151417	-0.00452834
M20675	1,5-anhydroglucitol (1,5-AG)	0.267008	0.108423
M62566	1-carboxyethylphenylalanine	0.00405499	0.00170244
M62864	mannonate*	NA	NA
M53031	methylsuccinoylcarnitine	0.0122475	0.014925
M63688	deoxycholic acid 12-sulfate*	NA	NA
M57479	sphingomyelin (d18:2/24:2)*	0.109538	0.00321636
M52483	X - 24295	-0.0304729	-0.00225972
M12017	3-methoxytyrosine	-0.0154951	-0.0809252
M49592	X - 11315	0.339085	0.123137
M33442	pseudouridine	-0.0190025	-0.0151788
M1604	urate	0.143346	0.0209005
M47154	sphingomyelin (d18:2/14:0, d18:1/14:1)*	0.168613	0.0566956
M2730	gamma-glutamylglutamine	0.0568056	-0.0117732
M4968	alpha-ketobutyrate	-0.00392	-0.0209754
M1712	cortisol	NA	NA
M59	histidine	0.0969836	-0.00372029
M58	glycine	0.00304446	0.0108508
M53	glutamine	0.0277849	-0.00663594
M33949	gamma-glutamylglycine	0.0278099	-0.00296584
M33364	gamma-glutamylthreonine	-0.0188568	-0.0225254
M33422	gamma-glutamylphenylalanine	-0.0785257	-0.0052448
M1284	threonine	-0.00888158	-0.0197201
M43582	5-(galactosylhydroxy)-L-lysine	0.0209928	-0.0380153
M61700	2-hydroxyarachidate*	NA	NA
M5086	dimethylglycine	-0.00856008	-0.0177582
M42109	phosphate	0.0190138	-0.0183659
M46144	methyl glucopyranoside (alpha + beta)	0.239349	0.125431
M2734	gamma-glutamyltyrosine	0.0277309	-0.0145277
M1769	cortisone	0.00109898	-0.0352888
M17747	sphingosine	-0.0117757	-0.00716339
M46695	X - 18913	0.0248958	0.00136249
M36776	7-alpha-hydroxy-3-oxo-4-cholestenoate (7-Hoca)	-0.0139652	-0.000449409
M38395	12,13-DiHOME	-0.0275343	-0.0187002
M512	asparagine	0.0131273	-0.0111148
M48428	pyrraline	NA	NA
M62060	hydroxyasparagine**	0.00361315	0.00347723
M64	phenylalanine	0.0105545	-0.00126436

[truncated: 10 more sheets: SD12, SD13, SD14, SD15, SD16, SD17, SD18, SD19, SD20, SD21]
